# Supplementary material for: Nanomechanical action opens endo-lysosomal compartments
Source: Nat Commun. 2023 Oct 20;14:6645. doi: 10.1038/s41467-023-42280-9 (PMC10589329; doi:10.1038/s41467-023-42280-9)
Supplement: Supplementary file 4 — Source Data [file 41467_2023_42280_MOESM4_ESM.zip]

Archive with 7 entries (6 files):
- Source Data/
- Source Data/Figure 2.xlsx
- Source Data/Figure 3.xlsx
- Source Data/Figure 4.xlsx
- Source Data/Figure 5.xlsx
- Source Data/Figure 6.xlsx
- Source Data/Supplementary Figure 6-16.xlsx
