# Supplementary material for: Nanomechanical action opens endo-lysosomal compartments
Source: Nat Commun. 2023 Oct 20;14:6645. doi: 10.1038/s41467-023-42280-9 (PMC10589329; doi:10.1038/s41467-023-42280-9)
Supplement: Supplementary file 4 — Source Data [file 41467_2023_42280_MOESM4_ESM.zip › Source Data/Figure 2.xlsx]

## Sheet: Sheet1
Figure 2b																		Figure 2c																		Figure 2f					Figure 2g
300	0.8926	0.9396	0.9482	0.9686	0.974	0.9764	0.9779		300	0.974	0.9386	0.9325	0.9051	0.902	0.9028	0.8922		300	0.9149	0.9631	0.9647	0.9754	0.9808	0.9843	0.9862		300	0.9845	0.9555	0.9528	0.9333	0.9308	0.928	0.9163		300	1.15368	1.19398	1.17177		300	1.13788	1.15313	1.15705
305	0.7591	0.7949	0.8063	0.8188	0.8244	0.8259	0.8281		305	0.8248	0.7962	0.7906	0.7703	0.7685	0.7673	0.7597		305	0.7528	0.7901	0.7923	0.8019	0.804	0.8045	0.808		305	0.8081	0.7858	0.7822	0.7677	0.7632	0.7639	0.7544		305	1.04495	1.07265	1.05653		305	1.04321	1.04129	1.05392
310	0.717	0.7356	0.7436	0.7511	0.7535	0.7544	0.7553		310	0.7511	0.736	0.7328	0.7227	0.7226	0.7214	0.7178		310	0.6896	0.7108	0.7121	0.7168	0.7183	0.7192	0.7198		310	0.7198	0.7086	0.7062	0.6979	0.6955	0.6959	0.6911		310	1.03809	1.04443	1.03757		310	1.0385	1.01845	1.0358
315	0.7218	0.712	0.7114	0.7078	0.7062	0.7054	0.7042		315	0.7003	0.7099	0.7117	0.7186	0.7218	0.721	0.7229		315	0.6762	0.6664	0.6665	0.6643	0.6626	0.6621	0.6617		315	0.6606	0.6693	0.6699	0.6722	0.6735	0.6741	0.6772		315	1.0916	1.05279	1.07213		315	1.09085	1.0341	1.06651
320	0.747	0.6986	0.6854	0.6691	0.6605	0.6593	0.6538		320	0.6496	0.6916	0.7014	0.7305	0.7392	0.7379	0.7483		320	0.6815	0.632	0.6283	0.617	0.6121	0.6102	0.6061		320	0.6047	0.6391	0.6438	0.6609	0.6676	0.6674	0.6817		320	1.16749	1.07108	1.12238		320	1.16305	1.04714	1.11197
325	0.7904	0.6941	0.6652	0.6326	0.6167	0.6122	0.6039		325	0.5996	0.6806	0.7003	0.7573	0.7719	0.7713	0.7932		325	0.7036	0.6055	0.5967	0.5756	0.5652	0.5613	0.5547		325	0.5526	0.619	0.6284	0.6636	0.6765	0.6751	0.7042		325	1.26247	1.09095	1.17598		325	1.24438	1.06485	1.16065
330	0.8465	0.6959	0.6475	0.5957	0.5704	0.5641	0.5518		330	0.5486	0.6739	0.7063	0.7938	0.8173	0.8157	0.85		330	0.7396	0.5851	0.5694	0.5356	0.5191	0.5144	0.5044		330	0.5009	0.6049	0.6191	0.6758	0.696	0.6929	0.7397		330	1.35201	1.09747	1.22139		330	1.31506	1.07754	1.193
335	0.9077	0.6988	0.6272	0.5561	0.5215	0.5122	0.4954		335	0.4915	0.6658	0.7128	0.8331	0.8677	0.8624	0.9125		335	0.7801	0.5644	0.5409	0.4932	0.4714	0.4642	0.4511		335	0.4474	0.5902	0.6101	0.6901	0.7181	0.7124	0.7792		335	1.40694	1.09135	1.244		335	1.35856	1.06204	1.20356
340	0.9789	0.7058	0.608	0.5152	0.4693	0.4576	0.4372		340	0.4327	0.6602	0.7228	0.8797	0.9257	0.9183	0.985		340	0.829	0.5471	0.5139	0.4515	0.4223	0.4134	0.397		340	0.3931	0.5794	0.6052	0.7107	0.7478	0.7382	0.8272		340	1.42716	1.06685	1.22654		340	1.38084	1.0433	1.19398
345	1.0454	0.7128	0.5895	0.477	0.4216	0.4074	0.3831		345	0.378	0.6541	0.7325	0.9225	0.9791	0.9693	1.0532		345	0.8757	0.533	0.4897	0.4148	0.3789	0.3688	0.3484		345	0.3445	0.5712	0.6017	0.7301	0.7764	0.7635	0.8737		345	1.41755	1.02157	1.19695		345	1.36899	1.00399	1.16537
350	1.0957	0.7154	0.5693	0.4413	0.3779	0.3617	0.3343		350	0.33	0.6446	0.7368	0.9537	1.0198	1.0074	1.1049		350	0.9116	0.5193	0.467	0.3819	0.3399	0.3285	0.3067		350	0.3023	0.5618	0.596	0.7436	0.7974	0.7801	0.9094		350	1.37973	0.972662	1.14996		350	1.328	0.954005	1.12028
355	1.1351	0.7152	0.5497	0.4078	0.3389	0.3197	0.2902		355	0.2866	0.6344	0.7364	0.9764	1.0512	1.035	1.1458		355	0.9389	0.5062	0.4449	0.3507	0.305	0.2926	0.269		355	0.2632	0.5513	0.5881	0.7518	0.8121	0.7903	0.9361		355	1.31791	0.917868	1.0986		355	1.27888	0.904021	1.06898
360	1.1578	0.7108	0.5305	0.3786	0.3058	0.2855	0.2546		360	0.2497	0.6225	0.7314	0.9873	1.0685	1.0498	1.1694		360	0.9525	0.4927	0.4265	0.3242	0.2743	0.2626	0.2373		360	0.2314	0.5399	0.5778	0.7529	0.8174	0.7915	0.95		360	1.25591	0.864275	1.03106		360	1.21214	0.850625	1.01138
365	1.1495	0.6936	0.5057	0.3507	0.2766	0.2558	0.2246		365	0.2192	0.6014	0.7136	0.9748	1.0585	1.0385	1.161		365	0.9421	0.4741	0.4042	0.2984	0.2477	0.235	0.2092		365	0.2039	0.5209	0.5578	0.7379	0.8042	0.7753	0.9395		365	1.16805	0.805021	0.963059		365	1.12207	0.792483	0.945026
370	1.0939	0.6526	0.4676	0.3165	0.2442	0.224	0.1938		370	0.1888	0.5631	0.6706	0.9234	1.0059	0.985	1.1062		370	0.8935	0.4399	0.3671	0.2676	0.2175	0.2051	0.1796		370	0.1752	0.485	0.519	0.694	0.7601	0.7281	0.8909		370	1.05181	0.728104	0.872935		370	1.02887	0.72952	0.869457
375	1.0154	0.6062	0.4309	0.2891	0.2215	0.2028	0.1748		375	0.1705	0.5204	0.6203	0.8554	0.9337	0.9124	1.0267		375	0.825	0.4049	0.3327	0.2422	0.1949	0.1838	0.1603		375	0.156	0.4455	0.4766	0.6413	0.7023	0.671	0.8227		375	0.963487	0.671251	0.80262		375	0.95671	0.68532	0.816956
380	0.9336	0.5603	0.3972	0.2668	0.2055	0.1881	0.1627		380	0.1594	0.4806	0.5719	0.7878	0.8593	0.8407	0.9467		380	0.7557	0.374	0.306	0.2227	0.1798	0.1694	0.1479		380	0.1444	0.411	0.4377	0.5879	0.6439	0.614	0.757		380	0.889484	0.627776	0.747139		380	0.859496	0.626882	0.742435
385	0.8236	0.5007	0.3577	0.2434	0.1904	0.175	0.1535		385	0.1505	0.4325	0.5113	0.6969	0.764	0.7415	0.8328		385	0.6684	0.3359	0.2767	0.2042	0.1661	0.1568	0.1383		385	0.1357	0.3684	0.391	0.5227	0.571	0.5434	0.6673		385	0.807937	0.583272	0.687029		385	0.788046	0.584536	0.686788
390	0.6788	0.424	0.3093	0.2176	0.1755	0.163	0.146		390	0.1436	0.3694	0.4327	0.5837	0.6326	0.6164	0.6907		390	0.5556	0.2912	0.2416	0.1838	0.1534	0.1457	0.131		390	0.129	0.3141	0.3325	0.438	0.4785	0.4556	0.554		390	0.724245	0.539711	0.625632		390	0.712103	0.541671	0.628819
395	0.5465	0.3537	0.2653	0.1956	0.1637	0.1543	0.1412		395	0.1391	0.3105	0.3585	0.4702	0.5088	0.495	0.5526		395	0.4467	0.2477	0.2107	0.1662	0.1436	0.1378	0.1265		395	0.1247	0.2658	0.2789	0.3581	0.3867	0.3711	0.4449		395	0.647241	0.501038	0.569723		395	0.645072	0.503923	0.577666
400	0.4245	0.2897	0.2267	0.178	0.1555	0.149	0.1397		400	0.1378	0.26	0.2919	0.3727	0.3998	0.3904	0.432		400	0.3484	0.2105	0.184	0.1529	0.1365	0.1326	0.1246		400	0.1231	0.2227	0.2323	0.2885	0.3095	0.2972	0.3508		400	0.566293	0.461335	0.511756		400	0.573472	0.46306	0.524416
405	0.335	0.2413	0.1998	0.167	0.1522	0.1477	0.1416		405	0.1398	0.2216	0.244	0.299	0.3179	0.3095	0.3364		405	0.2766	0.1832	0.1648	0.1443	0.1333	0.1307	0.1251		405	0.1241	0.1904	0.1969	0.2356	0.249	0.24	0.2771		405	0.495207	0.425235	0.458676		405	0.507639	0.426721	0.474835
410	0.2677	0.2098	0.1833	0.1624	0.153	0.1503	0.1463		410	0.1445	0.1967	0.2112	0.2455	0.2583	0.252	0.2697		410	0.2241	0.1654	0.1537	0.1406	0.1335	0.1319	0.1284		410	0.1276	0.1697	0.1742	0.1975	0.2066	0.2019	0.2248		410	0.428493	0.391964	0.409199		410	0.447723	0.3955	0.429374
415	0.2219	0.1887	0.1745	0.1629	0.1579	0.1564	0.1544		415	0.1524	0.1816	0.1895	0.2094	0.2158	0.2128	0.2221		415	0.1872	0.1542	0.1479	0.1408	0.1369	0.136	0.1341		415	0.1332	0.1565	0.1587	0.172	0.1774	0.1744	0.1871		415	0.37207	0.363495	0.367953		415	0.396195	0.369099	0.389455
420	0.1947	0.1789	0.1725	0.167	0.1647	0.1643	0.1633		420	0.1614	0.1753	0.1793	0.1894	0.1925	0.1907	0.1953		420	0.1658	0.15	0.147	0.1437	0.1419	0.1415	0.1408		420	0.1398	0.1511	0.1521	0.1585	0.1613	0.1594	0.1657		420	0.330309	0.344458	0.337255		420	0.356576	0.349891	0.361294
425	0.1817	0.1758	0.174	0.1721	0.1715	0.1713	0.1712		425	0.1692	0.1743	0.1759	0.1799	0.1815	0.1802	0.1826		425	0.1552	0.1496	0.1486	0.1475	0.1468	0.1468	0.1465		425	0.146	0.15	0.1504	0.1524	0.1537	0.153	0.1554		425	0.304927	0.332453	0.318647		425	0.332235	0.339212	0.343544
430	0.1739	0.1752	0.1766	0.1774	0.178	0.1781	0.1784		430	0.1765	0.1752	0.1751	0.175	0.175	0.1744	0.1744		430	0.1488	0.1505	0.1509	0.1514	0.1518	0.1521	0.152		430	0.1517	0.1506	0.1503	0.1493	0.1496	0.1493	0.1489		430	0.285461	0.322506	0.304241		430	0.312837	0.329497	0.329164
435	0.1685	0.1749	0.1788	0.1815	0.1829	0.1834	0.184		435	0.1822	0.1762	0.1749	0.1716	0.1706	0.1707	0.169		435	0.1443	0.1514	0.1528	0.1546	0.1555	0.1559	0.1564		435	0.156	0.1513	0.1505	0.1475	0.147	0.1472	0.1445		435	0.269856	0.312816	0.29155		435	0.296585	0.319337	0.317106
440	0.1645	0.174	0.1793	0.1832	0.1851	0.1858	0.1866		440	0.1849	0.1761	0.1739	0.1686	0.1671	0.1675	0.1648		440	0.141	0.1512	0.1534	0.1559	0.1572	0.1577	0.1584		440	0.158	0.1511	0.15	0.1458	0.1447	0.1452	0.1413		440	0.258022	0.304413	0.281346		440	0.285126	0.311105	0.30707
445	0.1592	0.1713	0.1776	0.1823	0.1846	0.1854	0.1865		445	0.185	0.1739	0.1711	0.1644	0.1624	0.1631	0.1591		445	0.1368	0.1495	0.1521	0.1551	0.1567	0.1573	0.1582		445	0.158	0.1496	0.1481	0.1428	0.1413	0.142	0.1373		445	0.247218	0.294637	0.270884		445	0.273966	0.30176	0.296734
450	0.1543	0.1676	0.1744	0.1795	0.182	0.1827	0.1838		450	0.1826	0.1705	0.1675	0.1599	0.1577	0.1585	0.1543		450	0.1328	0.1467	0.1499	0.1529	0.1545	0.1552	0.1561		450	0.156	0.1469	0.145	0.1396	0.1376	0.1385	0.1332		450	0.238985	0.284862	0.262395		450	0.265728	0.294196	0.288196
455	0.1481	0.1617	0.1689	0.1742	0.1768	0.1775	0.1788		455	0.1776	0.1651	0.1617	0.1537	0.1514	0.1519	0.1479		455	0.1277	0.1421	0.1456	0.1485	0.1504	0.1509	0.1521		455	0.1521	0.1424	0.1408	0.135	0.1326	0.1338	0.1282		455	0.230581	0.2744	0.253134		455	0.257864	0.283888	0.278535
460	0.14	0.154	0.1612	0.1665	0.1688	0.1695	0.1708		460	0.17	0.1572	0.1541	0.1461	0.1435	0.1443	0.1401		460	0.1214	0.1361	0.1388	0.1423	0.1441	0.1445	0.1455		460	0.1458	0.1363	0.1347	0.1286	0.1264	0.1273	0.1217		460	0.222179	0.262738	0.242673		460	0.24955	0.272541	0.269023
465	0.132	0.1456	0.1524	0.1575	0.1598	0.1609	0.1617		465	0.1611	0.1489	0.1457	0.1377	0.1357	0.1363	0.1321		465	0.115	0.1292	0.1318	0.135	0.137	0.1373	0.1383		465	0.1386	0.1293	0.1276	0.1223	0.1199	0.1208	0.1155		465	0.214375	0.250905	0.233069		465	0.241687	0.261565	0.259287
470	0.1229	0.1358	0.142	0.147	0.1491	0.1498	0.1508		470	0.1505	0.1388	0.1358	0.1282	0.1258	0.127	0.123		470	0.1077	0.1208	0.1235	0.1267	0.1282	0.1288	0.1295		470	0.1301	0.1214	0.1196	0.1145	0.1122	0.113	0.108		470	0.206401	0.238214	0.222264		470	0.232924	0.249774	0.248876
475	0.1142	0.1265	0.132	0.1363	0.1383	0.1392	0.1402		475	0.1397	0.129	0.1263	0.1191	0.117	0.1182	0.114		475	0.1007	0.1127	0.1151	0.1181	0.1197	0.1203	0.1208		475	0.1213	0.1134	0.1117	0.1069	0.1048	0.1057	0.1008		475	0.199112	0.226466	0.212918		475	0.225434	0.238872	0.23929
480	0.1045	0.1158	0.1207	0.1245	0.1264	0.1269	0.1276		480	0.128	0.118	0.1154	0.1094	0.107	0.1082	0.1046		480	0.0927	0.1038	0.106	0.1083	0.1098	0.1103	0.111		480	0.1116	0.1045	0.103	0.0985	0.0967	0.0972	0.0932		480	0.191308	0.213689	0.202456		480	0.217121	0.226339	0.22873
485	0.0958	0.1057	0.1105	0.1136	0.1155	0.1161	0.1166		485	0.1169	0.108	0.1058	0.1	0.0982	0.0989	0.0958		485	0.0858	0.0956	0.0974	0.0997	0.1012	0.1012	0.102		485	0.1026	0.0961	0.0949	0.091	0.0892	0.0898	0.0861		485	0.18402	0.20297	0.193281		485	0.209706	0.216624	0.219293
490	0.0893	0.0981	0.1021	0.1052	0.1068	0.1072	0.1078		490	0.1084	0.1003	0.0982	0.0929	0.0914	0.0919	0.0895		490	0.0803	0.0893	0.0909	0.0932	0.0941	0.0942	0.0949		490	0.0959	0.0898	0.0886	0.0851	0.0835	0.0841	0.0805		490	0.17716	0.194224	0.186078		490	0.20379	0.206835	0.212103
495	0.0818	0.0896	0.0931	0.096	0.097	0.0974	0.0981		495	0.0988	0.0914	0.0897	0.0852	0.0836	0.0842	0.0816		495	0.0743	0.082	0.0835	0.0853	0.0864	0.0867	0.0872		495	0.0877	0.0828	0.0816	0.0786	0.0771	0.0776	0.0745		495	0.169356	0.183933	0.177674		495	0.196974	0.197194	0.203415
500	0.0753	0.0821	0.0849	0.0873	0.0885	0.0888	0.0891		500	0.0902	0.0836	0.0823	0.078	0.0768	0.0773	0.0751		500	0.069	0.0758	0.0769	0.0786	0.0794	0.0796	0.08		500	0.0808	0.0764	0.0753	0.0727	0.0715	0.0717	0.0692		500	0.163525	0.17493	0.170042		500	0.190758	0.18822	0.196375
505	0.0696	0.0754	0.078	0.0798	0.0808	0.0814	0.0816		505	0.0824	0.0767	0.0754	0.0718	0.0707	0.0711	0.0694		505	0.0643	0.0703	0.0713	0.0725	0.0733	0.0736	0.0737		505	0.0747	0.0708	0.0699	0.0675	0.0666	0.0667	0.0645		505	0.157351	0.166784	0.163525		505	0.18529	0.180359	0.189335
510	0.0642	0.0692	0.0715	0.0732	0.074	0.0741	0.0743		510	0.0751	0.0705	0.0695	0.0663	0.0654	0.0659	0.0642		510	0.0601	0.0652	0.066	0.0671	0.0679	0.0679	0.068		510	0.0691	0.0656	0.0649	0.063	0.0619	0.0625	0.0604		510	0.151864	0.158466	0.156665		510	0.179598	0.172869	0.18177
515	0.0596	0.064	0.0659	0.067	0.0679	0.0681	0.0683		515	0.0687	0.0649	0.064	0.0613	0.0607	0.061	0.0596		515	0.0565	0.0608	0.0614	0.0624	0.0629	0.063	0.0633		515	0.0641	0.0613	0.0606	0.0587	0.0581	0.0584	0.0566		515	0.146461	0.151006	0.150406		515	0.173906	0.165675	0.175404
520	0.0561	0.06	0.0614	0.0626	0.0632	0.0633	0.0635		520	0.064	0.0607	0.0601	0.0577	0.0571	0.0574	0.0563		520	0.0538	0.0576	0.0579	0.0589	0.0592	0.0594	0.0595		520	0.0604	0.0579	0.0574	0.0558	0.0553	0.0554	0.0539		520	0.141831	0.145518	0.14569		520	0.169263	0.159446	0.170087
525	0.0533	0.0563	0.0577	0.0586	0.059	0.0592	0.0593		525	0.0597	0.0572	0.0565	0.0546	0.054	0.0542	0.0534		525	0.0515	0.0558	0.0551	0.0557	0.056	0.0561	0.0562		525	0.057	0.0549	0.0546	0.0532	0.0527	0.0529	0.0517		525	0.137372	0.140116	0.140802		525	0.164095	0.153439	0.164395
530	0.0513	0.0539	0.055	0.0557	0.0562	0.0562	0.0564		530	0.0569	0.0546	0.054	0.0524	0.052	0.0522	0.0514		530	0.0501	0.0551	0.053	0.0535	0.0539	0.0538	0.0539		530	0.0548	0.053	0.0526	0.0516	0.051	0.0511	0.0502		530	0.133942	0.136171	0.137029		530	0.1605	0.148915	0.160051
535	0.0497	0.0519	0.0526	0.0533	0.0536	0.0537	0.0538		535	0.0543	0.0524	0.0518	0.0505	0.0503	0.0504	0.0496		535	0.0489	0.052	0.0512	0.0517	0.052	0.052	0.052		535	0.0528	0.0514	0.051	0.05	0.0497	0.0498	0.0489		535	0.130683	0.132656	0.133427		535	0.157055	0.145504	0.156755
540	0.0484	0.05	0.0508	0.0513	0.0514	0.0516	0.0518		540	0.0522	0.0506	0.0501	0.049	0.0489	0.0488	0.0484		540	0.0478	0.0496	0.0497	0.0501	0.0502	0.0504	0.0504		540	0.0511	0.05	0.0496	0.0488	0.0486	0.0485	0.048		540	0.127939	0.128454	0.130082		540	0.153835	0.14187	0.15331
545	0.0473	0.0488	0.0494	0.0498	0.0499	0.05	0.0501		545	0.0505	0.0492	0.0488	0.0479	0.0477	0.0478	0.0473		545	0.0471	0.0485	0.0487	0.049	0.0491	0.0491	0.0492		545	0.0499	0.0489	0.0487	0.0479	0.0477	0.0477	0.0472		545	0.125281	0.124938	0.127253		545	0.150539	0.138088	0.149341
550	0.0466	0.0477	0.0482	0.0486	0.0488	0.0488	0.0489		550	0.0493	0.0481	0.0479	0.0471	0.0469	0.0469	0.0467		550	0.0465	0.0477	0.0479	0.0481	0.0482	0.0483	0.0483		550	0.049	0.0481	0.0479	0.0474	0.0471	0.0471	0.0467		550	0.123566	0.122623	0.125367		550	0.148367	0.135863	0.14672
