# Supplementary material for: Nanomechanical action opens endo-lysosomal compartments
Source: Nat Commun. 2023 Oct 20;14:6645. doi: 10.1038/s41467-023-42280-9 (PMC10589329; doi:10.1038/s41467-023-42280-9)
Supplement: Supplementary file 4 — Source Data [file 41467_2023_42280_MOESM4_ESM.zip › Source Data/Figure 3.xlsx]

## Sheet: Sheet1
Figure 3a
0	101.5	103	99.7	101.4	99.7	98.6	104.7	105.2	100.7	99.9	104.6	100
31.25	97.6	110.4	96.8	99.3	97.2	105.5	94.1	99.9	104.2	27.1	26.8	33.9
62.5	100.2	97.1	95.4	94.9	101.4	93.5	96.9	102.4	95.8	13.1	15.9	10.7
125	98.4	99.1	94	97.1	90.2	94.7	98.4	92.9	90.6	10.1	6.2	13.8
250	90.2	95.5	88.7	89.4	83.5	91.2	88.4	80.9	89.6	10.5	8.1	8.5
500	68.9	74.4	78.1	62.8	66.2	68.6	77.7	61.6	70.3	7.2	10.2	7.7
Figure 3c
No	27.4	21	29.1	27.5	29.9	31.7	31.4	21.6	28.6	75.1	83.2	71.2
UV/Vis	26.3	33	24.9	45.9	41.8	55.6	60.8	65.1	62	70.5	74.4	78
Figure 3b
0	1	1	1		0	1	1	1		0	1	1	1		0	1	1	1		0	1	1	1		0	0	1	2
1	1	1	1		1	1	1	1		1	1	1	1		1	1	1	1		1	1	1	1		1	0	1	1
2	1	1	1		2	1	1	1		2	1	1	1		2	1	1	1		2	1	1	1		2	0	1	1
3	1	1	1		3	1	1	1		3	1	1	1		3	1	1	1		3	1	1	1		3	2	1	1
4	1	1	1		4	1	1	1		4	1	1	1		4	1	1	1		4	1	1	1		4	2	1	1
5	1	1	1		5	1	1	1		5	1	1	1		5	1	1	1		5	1	1	1		5	2	1	1
6	1	1	1		6	1	1	1		6	1	1	1		6	1	1	1		6	1	1	1		6	2	1	1
7	1	1	1		7	1	1	1		7	1	1	1		7	1	1	1		7	1	1	1		7	3	1	1
8	1	1	1		8	1	1	1		8	1	1	1		8	1	1	1		8	1	1	1		8	3	1	1
9	1	1	1		9	1	1	1		9	1	1	1		9	1	1	1		9	1	1	1		9	3	1	1
10	1	1	1		10	1	1	1		10	1	1	1		10	1	1	1		10	1	1	1		10	3	1	1
11	1	1	1		11	1	1	1		11	1	1	1		11	1	1	1		11	1	1	1		11	2	1	1
12	1	1	1		12	1	1	1		12	1	1	1		12	1	1	1		12	1	1	1		12	2	1	1
13	1	1	1		13	1	1	1		13	1	1	1		13	1	1	1		13	1	1	1		13	4	1	1
14	1	1	1		14	1	1	1		14	1	1	1		14	1	1	1		14	1	1	1		14	5	1	1
15	1	1	1		15	1	1	1		15	1	1	1		15	1	1	1		15	1	1	1		15	5	1	1
16	1	1	1		16	1	1	1		16	1	1	1		16	1	1	1		16	1	1	1		16	6	1	1
17	1	1	1		17	1	1	1		17	1	1	1		17	1	1	1		17	1	1	1		17	8	1	1
18	1	1	1		18	1	1	1		18	1	1	1		18	1	1	1		18	1	1	1		18	9	1	1
19	1	1	1		19	1	1	1		19	1	1	1		19	1	1	1		19	1	1	1		19	11	1	1
20	1	1	1		20	1	1	1		20	1	1	1		20	1	1	1		20	1	1	1		20	12	1	1
21	1	1	1		21	1	1	1		21	1	1	1		21	1	1	1		21	1	1	1		21	12	1	1
22	1	1	1		22	1	1	1		22	1	1	1		22	1	1	1		22	1	1	1		22	13	1	1
23	1	1	1		23	1	1	1		23	1	1	1		23	1	1	1		23	1	1	1		23	12	1	1
24	1	1	1		24	1	1	1		24	1	1	1		24	1	1	1		24	1	1	1		24	12	1	1
25	1	1	1		25	1	1	1		25	1	1	1		25	1	1	1		25	1	1	1		25	10	1	1
26	1	1	1		26	1	1	1		26	1	1	1		26	1	1	1		26	1	1	1		26	12	1	1
27	1	1	1		27	1	1	1		27	1	1	1		27	1	1	1		27	1	1	1		27	12	1	1
28	1	1	1		28	1	1	1		28	1	1	1		28	1	1	1		28	1	1	1		28	12	1	1
29	1	1	1		29	1	1	1		29	1	1	1		29	1	1	1		29	1	1	1		29	12	1	1
30	1	1	1		30	1	1	1		30	1	1	1		30	1	1	1		30	1	1	1		30	12	1	1
31	1	1	1		31	1	1	1		31	1	1	1		31	1	1	1		31	1	1	1		31	12	1	1
32	1	1	1		32	1	1	1		32	1	1	1		32	1	1	1		32	1	1	1		32	12	1	1
33	1	1	1		33	1	1	1		33	1	1	1		33	1	1	1		33	1	1	1		33	13	1	1
34	1	1	1		34	1	1	1		34	1	1	1		34	1	1	1		34	1	1	1		34	14	1	1
35	1	1	1		35	1	1	1		35	1	1	1		35	1	1	1		35	1	1	1		35	14	1	1
36	1	1	1		36	1	1	1		36	1	1	1		36	1	1	1		36	1	1	1		36	15	1	1
37	1	1	1		37	1	1	1		37	1	1	1		37	1	1	1		37	1	1	1		37	16	1	1
38	1	1	1		38	1	1	1		38	1	1	1		38	1	1	1		38	1	1	1		38	19	1	1
39	1	1	1		39	1	1	1		39	1	1	1		39	1	1	1		39	1	1	1		39	20	1	1
40	1	1	1		40	1	1	1		40	1	1	1		40	1	1	1		40	1	1	1		40	23	1	1
41	1	1	1		41	1	1	1		41	1	1	1		41	1	1	1		41	1	1	1		41	23	1	1
42	1	1	1		42	1	1	1		42	1	1	1		42	1	1	1		42	1	1	1		42	25	1	1
43	1	1	1		43	1	1	1		43	1	1	1		43	1	1	1		43	1	1	1		43	30	1	1
44	1	1	1		44	1	1	1		44	1	1	1		44	1	1	1		44	1	1	1		44	33	1	1
45	1	1	1		45	1	1	1		45	1	1	1		45	1	1	1		45	1	1	1		45	39	2	1
46	1	1	1		46	1	1	1		46	1	1	1		46	1	1	1		46	1	1	1		46	41	3	1
47	1	1	1		47	1	1	1		47	1	1	1		47	1	1	1		47	1	1	1		47	46	3	1
48	1	1	1		48	1	1	1		48	1	1	1		48	1	1	1		48	1	1	1		48	47	6	1
49	1	1	1		49	1	1	1		49	1	1	1		49	1	1	1		49	1	1	1		49	51	6	1
50	1	1	1		50	1	1	1		50	1	1	1		50	1	1	1		50	1	1	1		50	54	6	1
51	1	1	1		51	1	1	1		51	1	1	1		51	1	1	1		51	1	1	1		51	52	7	1
52	1	1	1		52	1	1	1		52	1	1	1		52	1	1	1		52	1	1	1		52	53	6	1
53	1	1	1		53	1	1	1		53	1	1	1		53	1	1	1		53	1	1	1		53	53	5	1
54	1	1	1		54	1	1	1		54	1	1	1		54	1	1	1		54	1	1	1		54	56	3	1
55	1	1	1		55	1	1	1		55	1	1	1		55	1	1	1		55	1	1	1		55	55	3	1
56	1	1	1		56	1	1	1		56	1	1	1		56	1	1	1		56	1	1	1		56	56	1	1
57	1	1	1		57	1	1	1		57	1	1	1		57	1	1	1		57	1	1	1		57	54	1	1
58	1	1	1		58	1	1	1		58	1	1	1		58	1	1	1		58	1	1	1		58	55	2	1
59	1	1	1		59	1	1	1		59	1	1	1		59	1	1	1		59	1	1	1		59	58	1	1
60	1	1	1		60	1	1	1		60	1	1	1		60	1	1	1		60	1	1	1		60	57	1	1
61	1	1	1		61	1	1	1		61	1	1	1		61	1	1	1		61	1	1	1		61	57	1	1
62	1	1	1		62	1	1	1		62	1	1	1		62	1	1	1		62	1	1	1		62	56	1	1
63	1	1	1		63	1	1	1		63	1	1	1		63	1	1	1		63	1	1	1		63	54	1	1
64	1	1	1		64	1	1	1		64	1	1	1		64	1	1	1		64	1	1	1		64	51	1	1
65	1	1	1		65	1	1	1		65	1	1	1		65	1	1	1		65	1	1	1		65	52	1	1
66	1	1	1		66	1	1	1		66	1	1	1		66	1	1	1		66	1	1	1		66	49	1	1
67	1	1	1		67	1	1	1		67	1	1	1		67	1	1	1		67	1	1	1		67	46	1	1
68	1	1	1		68	1	1	1		68	1	1	1		68	1	1	1		68	1	1	1		68	41	1	2
69	1	1	1		69	1	1	1		69	1	1	1		69	1	1	1		69	1	1	1		69	38	1	2
70	1	1	1		70	1	1	1		70	1	1	1		70	1	1	1		70	1	1	1		70	30	1	2
71	1	1	1		71	1	1	1		71	1	1	1		71	1	1	1		71	1	1	1		71	30	1	2
72	1	1	1		72	1	1	1		72	1	1	1		72	1	1	1		72	1	1	1		72	26	1	2
73	1	1	1		73	1	1	1		73	1	1	1		73	1	1	1		73	1	1	1		73	23	1	2
74	1	1	1		74	1	1	1		74	1	1	1		74	1	1	1		74	1	1	1		74	18	1	2
75	1	1	1		75	1	1	1		75	1	1	1		75	1	1	1		75	1	1	1		75	16	1	2
76	1	1	1		76	1	1	1		76	1	1	1		76	1	1	1		76	1	1	1		76	16	1	2
77	1	1	1		77	1	1	1		77	1	1	1		77	1	1	1		77	1	1	1		77	14	1	2
78	1	1	1		78	1	1	1		78	1	1	1		78	1	1	1		78	1	1	1		78	13	1	2
79	1	1	1		79	1	1	1		79	1	1	1		79	1	1	1		79	1	1	1		79	11	1	2
80	1	1	1		80	1	1	1		80	1	1	1		80	1	1	1		80	1	1	1		80	12	1	2
81	1	1	1		81	1	1	1		81	1	1	1		81	1	1	1		81	1	1	1		81	10	1	2
82	1	1	1		82	1	1	1		82	1	1	1		82	1	1	1		82	1	1	1		82	10	1	2
83	1	1	1		83	1	1	1		83	1	1	1		83	1	1	1		83	1	1	1		83	9	1	2
84	1	1	1		84	1	1	1		84	1	1	1		84	1	1	1		84	1	1	1		84	9	1	1
85	0	1	1		85	1	1	1		85	1	1	1		85	1	1	1		85	1	1	1		85	7	1	1
86	0	1	1		86	1	1	1		86	1	1	1		86	1	1	1		86	1	1	1		86	6	1	1
87	0	1	1		87	1	1	1		87	1	1	1		87	1	1	1		87	1	1	1		87	5	1	1
88	0	1	1		88	1	1	1		88	1	1	1		88	1	1	1		88	1	1	1		88	6	1	1
89	0	1	1		89	1	1	1		89	1	1	1		89	1	1	1		89	1	1	1		89	5	1	1
90	1	1	1		90	1	1	1		90	1	1	1		90	0	1	1		90	1	1	1		90	2	1	1
91	1	2	1		91	1	1	1		91	1	1	1		91	0	1	1		91	1	1	1		91	1	1	1
92	1	3	1		92	1	1	1		92	1	1	1		92	1	1	1		92	1	1	1		92	1	1	1
93	2	2	1		93	1	1	1		93	1	1	1		93	1	1	1		93	0	1	1		93	1	1	1
94	2	2	1		94	1	1	1		94	1	1	1		94	1	1	1		94	0	1	1		94	1	1	1
95	2	1	1		95	1	1	1		95	1	1	1		95	2	1	1		95	0	1	1		95	1	1	1
96	0.3333	2	1		96	1	1	1		96	1	1	1		96	2	1	1		96	0	1	1		96	1	1	1
97	1.6667	5	1		97	1	1	1		97	1	1	1		97	3	1	1		97	0	1	1		97	1	1	1
98	1	9	1		98	1	1	1		98	1	1	1		98	3	1	1		98	0	1	1		98	2	1	1
99	1.3333	9	1		99	1	1	1		99	1	1	1		99	4	1	1		99	1	1	1		99	3	1	1
100	1	13	1		100	1	1	1		100	1	1	1		100	4	1	1		100	1	1	1		100	3	1	1
101	2	18	1		101	1	1	1		101	1	1	1		101	5	1	1		101	1	1	1		101	3	1	1
102	2.6667	19	1		102	1	1	1		102	1	1	1		102	5	1	1		102	1	1	1		102	4	1	1
103	5	23	1		103	1	1	1		103	1	1	1		103	5	1	1		103	1	1	1		103	4	1	1
104	10.6667	27	1		104	1	1	1		104	1	1	1		104	5	1	1		104	1	1	1		104	6	1	1
105	16.6667	30	1		105	1	1	1		105	1	1	1		105	5	1	1		105	1	1	1		105	6	1	1
106	16.6667	37	1		106	1	1	1		106	1	1	1		106	6	1	1		106	1	1	1		106	7	1	1
107	25	39	1		107	1	1	1		107	1	1	1		107	7	1	1		107	1	1	1		107	7	1	1
108	29.6667	41	1		108	1	1	1		108	1	1	1		108	6	1	1		108	1	1	1		108	8	1	1
109	29.6667	47	1		109	1	1	1		109	1	1	1		109	6	1	1		109	1	1	1		109	7	1	1
110	34.6667	50	1		110	1	1	1		110	1	1	1		110	5	1	1		110	1	1	1		110	6	1	1
111	39.3333	53	1		111	1	1	1		111	1	1	1		111	4	1	1		111	1	1	1		111	6	1	1
112	37.3333	61	1		112	1	1	1		112	1	1	1		112	4	1	1		112	1	1	1		112	6	1	1
113	35.6667	67	1		113	1	1	1		113	1	1	1		113	3	1	1		113	1	1	1		113	6	1	1
114	31.3333	67	1		114	1	1	1		114	1	1	1		114	3	1	1		114	1	1	1		114	6	1	1
115	31.3333	70	1		115	1	1	1		115	1	1	1		115	3	1	1		115	1	1	1		115	6	1	1
116	34.6667	73	1		116	1	1	1		116	1	1	1		116	2	1	1		116	1	1	1		116	7	1	1
117	40	75	1		117	1	1	1		117	1	1	1		117	3	1	1		117	1	1	1		117	7	1	1
118	45.6667	76	1		118	1	1	1		118	1	1	1		118	4	1	1		118	1	1	1		118	8	1	1
119	50.3333	78	1		119	1	1	1		119	1	1	1		119	6	1	1		119	1	1	1		119	10	1	1
120	62.3333	79	1		120	1	1	1		120	1	1	1		120	5	1	1.6667		120	1	1	1		120	11	1	1
121	63.6667	81	1		121	1	1	1		121	1	1	1		121	8	1	1.6667		121	1	1	1		121	12	1	1
122	65.3333	82	1		122	1	1	1		122	1	1	1		122	8	1	1.6667		122	1	1	1		122	13	1	1
123	73.6667	83	1		123	1	1	1		123	1	1	1		123	8	1	1.6667		123	1	1	1		123	13	1	1
124	78.3333	84	1		124	1	1	1		124	1	1	1		124	9	1	1.6667		124	1	1	1		124	15	1	1
125	79.6667	84	1		125	1	1	1		125	1	1	1		125	9	1	1.6667		125	1	1	1		125	19	1	1
126	79.6667	84	1		126	1	1	1		126	1	1	1		126	10	1	1.6667		126	1	1	1		126	19	1	1
127	79.6667	85	1		127	1	1	1		127	1	1	1		127	11	1	1.6667		127	1	1	1		127	20	1	1
128	79.6667	85	1		128	1	1	1		128	1	1	1		128	11	1	1.6667		128	1	1	1		128	21	1	1
129	82	85	2		129	1	1	1		129	1	1	1		129	12	1	1.6667		129	1	1	1		129	22	1	1
130	82.3333	85	2		130	1	1	1		130	1	1	1		130	12	1	1.6667		130	1	1	1		130	22	1	1
131	80	85	2		131	1	1	1		131	1	1	1		131	12	1	1.6667		131	1	1	1		131	20	1	1
132	86.3333	85	2		132	1	1	1		132	1	1	1		132	12	1	1.6667		132	1	1	1		132	19	1	1
133	84.3333	85	2		133	1	1	1		133	1	1	1		133	12	1	1.6667		133	1	1	1		133	17	1	1
134	81	85	2		134	1	1	1		134	1	1	1		134	13	1	1.6667		134	1	1	1		134	15	1	1
135	81.3333	85	2		135	1	1	1		135	1	1	1		135	14	1	1.6667		135	1	1	1		135	15	1	1
136	80.3333	85	2		136	1	1	1		136	1	1	1		136	14	1	1.6667		136	1	1	1		136	13	1	1
137	80.3333	85	2		137	1	1	1		137	1	1	1		137	13	1	1		137	1	1	1		137	13	1	1
138	79	85	2		138	1	1	1		138	1	1	1		138	14	1	1		138	1	1	1		138	10	1	1
139	81	85	2		139	1	1	1		139	1	1	1		139	14	1	1		139	1	1	1		139	10	1	1
140	81.6667	85	2		140	1	1	1		140	1	1	1		140	13	1	1		140	1	1	1		140	8	1	1
141	82	85	2		141	1	1	1		141	1	1	1		141	14	1	1		141	1	1	1		141	8	1	1
142	84	85	2		142	1	1	1		142	1	1	1		142	14	1	1		142	1	1	1		142	9	1	1
143	87.6667	85	2		143	1	1	1		143	1	1	1		143	13	1	1		143	1	1	1		143	9	1	1
144	87.6667	85	2		144	1	1	1		144	1	1	1		144	13	1	1		144	1	1	1		144	10	1	1
145	86	85	2		145	1	1	1		145	1	1	1		145	13	1	1		145	1	1	1		145	10	1	1
146	86	85	2		146	1	1	1		146	1	1	1		146	13	1	1		146	1	1	1		146	10	1	1
147	86	85	2		147	1	1	1		147	1	1	1		147	12	1	1		147	1	1	1		147	10	1	1
148	86	85	2		148	1	1	1		148	1	1	1		148	11	1	1		148	1	1	1		148	10	1	1
149	86	85	2		149	1	1	1		149	1	1	1		149	11	1	1		149	1	1	1		149	13	1	1
150	86	85	2		150	1	1	1		150	1	1	1		150	10	1	1		150	1	1	1		150	14	1	1
151	86	85	2		151	1	1	1		151	1	1	1		151	9	1	1		151	1	1	1		151	15	1	1
152	86	85	2		152	1	1	1		152	1	1	1		152	9	1	1		152	1	1	1		152	16	1	1
153	86	85	2		153	1	1	1		153	1	1	1		153	9	1	1		153	1	1	1		153	17	2	1
154	86	85	2		154	1	1	1		154	1	1	1		154	10	1	1		154	1	1	1		154	18	1	1
155	86	85	2		155	1	1	1		155	1	1	1		155	12	1	1		155	1	1	1		155	18	1	1
156	86	85	2		156	1	1	1		156	1	1	1		156	14	1	1		156	1	1	1		156	20	0	1
157	86	85	2		157	1	1	1		157	1	1	1		157	19	1	1		157	1	1	1		157	19	0	1
158	86	85	2		158	1	1	1		158	1	1	1		158	17	1	1		158	1	1	1		158	20	0	1
159	86	85	2		159	1	1	1		159	1	1	1		159	23	1	1		159	1	1	1		159	22	0	1
160	87	85	2		160	1	1	1		160	1	1	1		160	27	1	1		160	1	1	1		160	22	0	1
161	87	85	2		161	1	1	1		161	1	1	1		161	27	1	1		161	1	1	1		161	21	1	1
162	85	85	2		162	1	1	1		162	1	1	1		162	27	1	1		162	1	1	1		162	21	1	1
163	85	85	2		163	1	1	1		163	1	1	1		163	30	1	1		163	1	1	1		163	19	1	1
164	84.6667	85	2		164	1	1	1		164	1	1	1		164	30	1	1		164	1	1	1		164	19	1	1
165	84.6667	85	2		165	1	1	1		165	1	1	1		165	27	1	1		165	1	1	1		165	18	1	1
166	85	85	2		166	1	1	1		166	1	1	1		166	28	1	1		166	1	1	1		166	19	1	1
167	85	85	2		167	1	1	1		167	1	1	1		167	28	0	1		167	1	1	1		167	19	1	1
168	85	85	2		168	1	1	1		168	1	1	1		168	26	0	1		168	1	1	1		168	20	1	1
169	85	85	2		169	1	1	1		169	1	1	1		169	27	0	1		169	1	1	1		169	22	1	1
170	85	85	2		170	1	1	1		170	1	1	1		170	27	1	1		170	1	1	1		170	23	1	1
171	85	85	2		171	1	1	1		171	1	1	1		171	28	1	1		171	1	1	1		171	25	1	1
172	84.6667	85	2		172	1	1	1		172	1	1	1		172	26	1	1		172	1	1	1		172	31	1	1
173	82.6667	85	2		173	1	1	1		173	1	1	1		173	26	1	1		173	1	1	1		173	33	1	1
174	81.6667	85	2		174	1	1	1		174	1	1	1		174	26	1	1		174	1	1	1		174	34	1	1
175	78.3333	85	2		175	1	1	1		175	2	1	1		175	25	1	1		175	1	1	1		175	32	1	1
176	78.3333	85	2		176	1	1	1		176	4	1	1		176	23	1	1		176	1	1	1		176	32	1	1
177	75.3333	85	2		177	1	1	1		177	4	1	1		177	22	1	1		177	1	1	1		177	36	1	1
178	73.6667	85	2		178	1	1	1		178	4	1	1		178	22	1	1		178	1	1	1		178	36	1	1
179	71	85	2		179	1	1	1		179	5	1	1		179	20	1	1		179	1	1	1		179	38	1	1
180	71	85	2		180	1	1	1		180	6	1	1		180	19	1	1		180	1	1	1		180	39	1	1
181	69	85	2		181	1	1	1		181	7	1	1		181	18	1	1		181	1	1	1		181	42	1	1
182	68	85	2		182	1	1	1		182	7	1	1		182	18	1	1		182	1	1	1		182	42	1	1
183	67.6667	85	2		183	1	1	1		183	7	1	1		183	15	1	1		183	1	1	1		183	45	1	1
184	67.3333	85	2		184	1	1	1		184	7	1	1		184	15	1	1		184	1	1	1		184	45	1	1
185	68.3333	85	2		185	1	1	1		185	11	1	1		185	16	1	1		185	1	1	1		185	45	1	1
186	70.6667	85	2		186	1	1	1		186	11	1	1		186	16	1	1		186	1	1	1		186	45	1	1
187	70.6667	85	2		187	1	1	1		187	12	1	1		187	16	1	1.6667		187	1	1	1		187	44	1	1
188	74.6667	85	2		188	1	1	1		188	13	1	1		188	13	1	1.6667		188	1	1	1		188	43	1	1
189	78	85	2		189	1	1	1		189	13	1	1		189	13	1	1.6667		189	1	1	1		189	42	1	1
190	80	85	2		190	1	1	1		190	14	1	1		190	10	1	1.6667		190	1	1	1		190	40	1	1
191	80.6667	85	2		191	1	1	1		191	15	2	1		191	9	1	1.6667		191	1	1	1		191	40	1	1
192	80.6667	85	2		192	1	1	1		192	15	1	1		192	8	1	1.6667		192	1	1	1		192	39	1	1
193	80.6667	85	2		193	1	1	1		193	15	1	1		193	8	1	1.6667		193	1	1	1		193	38	1	1
194	82.6667	85	2		194	1	1	1		194	16	3	1		194	8	1	1.6667		194	1	1	1		194	38	2	1
195	75.3333	85	2		195	1	1	1		195	16	5	1		195	9	1	1.6667		195	1	1	1		195	38	4	1
196	69	85	2		196	1	1	1		196	15	5	1		196	10	1	1.6667		196	1	1	1		196	41	6	1
197	61.6667	85	2		197	1	1	1		197	13	7	1		197	9	1	1.6667		197	1	1	1		197	41	5	2
198	61.6667	85	2		198	1	1	1		198	13	10	1		198	11	1	1.6667		198	1	1	1		198	42	7	2
199	55.6667	85	2		199	1	1	1		199	12	13	1		199	10	1	1.6667		199	1	1	1		199	43	9	2
200	50	85	2		200	1	1	1		200	14	15	1		200	10	1	1.6667		200	1	1	1		200	47	11	2
201	43	85	2		201	1	1	1		201	15	19	1		201	11	1	1.6667		201	1	1	1		201	50	11	2
202	45.6667	84	2		202	1	1	1		202	15	21	1		202	11	1	1.6667		202	1	1	1		202	54	14	2
203	44	84	2		203	1	1	1		203	14	27	1		203	11	1	1		203	1	1	1		203	57	13	2
204	41.3333	82	2		204	1	1	1		204	17	30	1		204	12	1	1		204	1	1	1		204	60	13	2
205	44.6667	81	2		205	1	1	1		205	21	32	1		205	13	1	1		205	1	1	1.6667		205	60	11	2
206	48	79	2		206	1	1	1		206	28	33	1		206	13	1	1		206	1	1	1.6667		206	63	11	2
207	47	78	2		207	1	1	1		207	34	33	1		207	13	1	1		207	1	1	2.3333		207	68	9	2
208	49	77	2		208	1	1	1		208	34	35	1		208	14	1	1		208	1	1	2.3333		208	69	12	2
209	51.6667	76	2		209	1	1	1		209	42	37	1		209	15	1	1		209	1	1	1.6667		209	66	10	2
210	56	76	2		210	1	1	1		210	52	39	1		210	15	1	1		210	1	1	1.6667		210	66	10	2
211	57	77	2		211	1	1	1		211	61	42	1		211	17	1	1		211	1	1	1.3333		211	64	9	2
212	60.6667	76	2		212	1	1	1		212	64	43	1		212	16	1	1		212	1	1	1.3333		212	62	8	2
213	65.3333	72	2		213	1	1	1		213	74	43	1		213	17	1	1		213	1	1	1.3333		213	61	6	2
214	66	70	2		214	1	1	1		214	73	44	1		214	18	1	1		214	1	1	2.3333		214	60	5	2
215	68.3333	70	2		215	1	1	1		215	75	45	1		215	21	1	1		215	1	1	2.6667		215	58	4	2
216	74.3333	68	2		216	1	1	1		216	78	46	1		216	21	1	1		216	1	1	7		216	57	3	2
217	69	66	2		217	1	1	1		217	80	46	1		217	22	1	1		217	1	1	8.6667		217	58	3	2
218	69.6667	64	2		218	1	1	1		218	80	46	1		218	21	1	1		218	1	1	14.3333		218	57	2	2
219	66.6667	64	2		219	1	1	1		219	79	46	1		219	21	1	1		219	1	1	23.3333		219	55	2	2
220	66.6667	61	2		220	1	1	1		220	79	46	1		220	19	1	1		220	1	1	29		220	55	1	2
221	59	58	2		221	1	1	1		221	79	44	1		221	19	1	1		221	1	1	42		221	53	1	2
222	51.3333	57	2		222	1	1	1		222	80	43	1		222	20	1	1		222	1	1	45.6667		222	51	1	2
223	50.3333	56	2		223	1	1	1		223	82	41	1.6667		223	19	1	1		223	1	1	51.6667		223	51	1	2
224	48	55	2		224	1	1	1		224	82	41	1.6667		224	19	1	1		224	1	1	62.3333		224	48	1	2
225	45.6667	56	2		225	1	1	1		225	77	41	1.6667		225	20	1	1		225	1	1	65.6667		225	42	1	2
226	46.3333	56	2		226	1	1	1		226	77	39	1.6667		226	22	1	1		226	1	1	73.3333		226	40	1	1
227	46.3333	56	2		227	1	1	1		227	77	38	1.6667		227	24	1	1		227	1	1	75.6667		227	39	1	1
228	52.3333	58	2		228	1	1	1		228	75	36	1.6667		228	27	1	1		228	1	1	80		228	39	1	1
229	55	59	2		229	1	1	1		229	76	35	1.6667		229	33	1	1		229	1	1	81.3333		229	38	1	1
230	59	59	2		230	1	1	1		230	77	35	1.6667		230	34	1	1		230	1	1	83.6667		230	38	1	1
231	58	61	2		231	1	1	1		231	77	34	1.6667		231	34	1	1		231	1	1	85		231	38	1	1
232	60.3333	62	2		232	1	1	1		232	77	32	1.6667		232	36	1	1		232	1	1	84.3333		232	39	1	1
233	62	63	2		233	1	1	1		233	80	32	1.6667		233	37	1	1		233	1	1	84		233	40	1	1
234	61	63	2		234	1	1	1		234	80	32	1.6667		234	35	1	1		234	1	1	84		234	41	1	1
235	60.6667	64	2		235	1	1	1		235	82	31	1.6667		235	35	1	1		235	1	1	84		235	41	2	1
236	61	64	2		236	1	1	1		236	84	30	1.6667		236	34	1	1		236	1	1	83.3333		236	43	1	1
237	59.3333	65	2		237	1	1	1		237	85	32	1.6667		237	34	1	1		237	1	1	84.3333		237	43	3	1
238	62.6667	64	2		238	1	1	1		238	85	32	1		238	33	1	1		238	1	1	84.3333		238	44	3	1
239	62.6667	65	2		239	1	1	1		239	84	32	1		239	34	1	1		239	1	1	84.3333		239	44	4	1
240	69.3333	65	2		240	1	1	1		240	84	32	1		240	32	1	1		240	1	1	84.3333		240	46	5	1
241	76.6667	66	2		241	1	1	1		241	83	30	1		241	30	1	1		241	1	1	84.3333		241	47	8	1
242	76.6667	66	2		242	1	1	1		242	81	30	1		242	26	1	1		242	1	1	84.3333		242	48	9	1
243	80	67	2		243	1	1	1		243	82	30	1		243	25	1	1		243	1	1	84.3333		243	49	11	1
244	76	68	2		244	1	1	2		244	82	32	1		244	25	1	1		244	1	1	84.6667		244	49	11	1
245	68.3333	70	2		245	1	1	2		245	83	33	1		245	27	1	1		245	1	1	84.6667		245	50	14	1
246	68.3333	69	2		246	1	1	2		246	82	35	1		246	27	1	1		246	1	1	84.6667		246	50	16	1
247	59	69	2		247	1	1	2		247	83	36	1		247	28	2	1		247	1	1	84.6667		247	49	15	1
248	48	69	2		248	1	1	2		248	83	36	1		248	28	2	1		248	1	1	84.6667		248	49	12	1
249	39.3333	70	2		249	1	1	2		249	83	38	1		249	31	1	1		249	1	1	84.6667		249	48	9	1
250	36.6667	69	2		250	1	1	2		250	83	40	1		250	31	1	1		250	1	1	84.6667		250	47	7	1
251	29	69	2		251	1	1	2		251	83	41	1		251	32	1	1		251	1	1	84.6667		251	47	6	1
252	24.3333	68	2		252	1	1	2		252	83	44	1		252	34	1	1		252	1	1	84.6667		252	47	4	1
253	22	68	2		253	1	1	3		253	83	44	1		253	34	1	1.6667		253	1	1	84.6667		253	47	2	1
254	16	68	2		254	1	1	3		254	83	48	1		254	32	1	1.6667		254	1	1	84.6667		254	49	1	1
255	12.6667	67	2		255	1	1	3		255	83	50	1		255	32	1	1.6667		255	1	1	84.6667		255	49	1	1
256	11.3333	59	2		256	1	1	3		256	83	55	1		256	31	1	1.6667		256	1	1	84.6667		256	50	1	1
257	13	57	2		257	1	1	3		257	83	58	1		257	29	1	1.6667		257	1	1	84.6667		257	50	2	1
258	12.3333	55	2		258	1	1	3		258	84	63	1		258	27	1	1.6667		258	1	1	84.6667		258	50	2	1
259	10	49	2		259	1	1	3		259	85	64	1		259	26	1	1.6667		259	1	1	84.6667		259	51	3	1
260	9.3333	46	2		260	1	1	3		260	85	67	1		260	26	1	1.6667		260	1	1	84.6667		260	52	3	1
261	9.3333	41	2		261	1	1	3		261	83	71	1		261	26	1	1.6667		261	1	1	84.6667		261	50	4	1
262	10.3333	36	2		262	1	1	3		262	83	72	1		262	24	2	1.6667		262	1	1	84.6667		262	50	4	2
263	11.3333	34	2		263	1	1	4		263	82	74	1		263	27	2	1.6667		263	1	1	84.6667		263	47	4	2
264	13	31	2		264	1	1	4		264	83	75	1		264	25	3	1.6667		264	1	1	84.6667		264	47	3	2
265	13	29	2		265	1	1	5		265	83	77	1		265	25	4	1.6667		265	1	1	84.6667		265	47	3	2
266	11	28	2		266	1	1	6		266	83	78	1		266	25	4	1.6667		266	1	1	84.6667		266	47	3	2
267	8	26	2		267	1	1	6		267	82	79	1		267	26	6	1.6667		267	1	1	84.6667		267	48	2	2
268	8	26	2		268	1	1	7		268	81	79	1		268	28	8	1.6667		268	1	1	84.6667		268	50	2	2
269	4.3333	26	2		269	1	1	7		269	81	80	1		269	31	8	1.6667		269	1	1	84.6667		269	50	1	2
270	2.3333	26	2		270	1	1	7		270	81	80	1		270	32	8	1.6667		270	1	1	84.6667		270	51	0	2
271	1.3333	25	2		271	1	1	9		271	86	80	1		271	33	8	1.6667		271	1	1	84.6667		271	53	0	2
272	1	24	2		272	1	1	9		272	85	81	1		272	33	7	1.6667		272	1	1	84.6667		272	54	1	2
273	1	24	2		273	1	1	10		273	85	81	1		273	34	7	1.6667		273	1	1	84.6667		273	57	1	2
274	1.6667	23	2		274	1	1	12		274	84	81	1		274	34	6	1.6667		274	1	1	84.6667		274	56	1	2
275	1.6667	23	2		275	1	1	16		275	84	81	1		275	37	5	1.6667		275	1	1	84.6667		275	55	1	2
276	1.6667	20	2		276	1	1	16		276	83	81	1		276	41	3	1.6667		276	1	1	84.6667		276	54	1	2
277	3	19	2		277	1	1	19		277	83	81	1		277	44	3	1.6667		277	1	1	84.6667		277	53	2	2
278	3.3333	17	2		278	1	1	22		278	82	80	1		278	40	3	1.6667		278	1	1	84.6667		278	52	2	2
279	3	14	2		279	1	1	28		279	83	81	1		279	42	2	1.6667		279	1	1	84.6667		279	52	3	2
280	3.6667	12	2		280	1	1	34		280	83	80	1.6667		280	44	1	1.6667		280	1	1	84.6667		280	51	3	2
281	3.3333	12	2		281	1	1	39		281	82	80	1.6667		281	46	1	1.6667		281	1	1	84.6667		281	50	5	1
282	0.6667	13	2		282	1	1	44		282	82	80	1.6667		282	45	2	1.6667		282	1	1	84.6667		282	50	5	1
283	3.6667	13	2		283	1	1	44		283	80	80	1.6667		283	46	1	1.6667		283	1	1	84.6667		283	48	4	1
284	4	13	2		284	1	1	51		284	80	80	1.6667		284	47	0	1.6667		284	1	1	84.6667		284	48	3	1
285	5.3333	13	2		285	1	1	54		285	80	80	1.6667		285	50	0	1		285	1	1	84.6667		285	48	4	1
286	5.6667	12	2		286	1	1	57		286	80	80	1.6667		286	54	0	1		286	1	1	84.6667		286	48	3	1
287	6	11	2		287	1	1	59		287	81	80	1.6667		287	58	0	1		287	1	1	84.6667		287	48	4	1
288	7	12	3		288	1	1	60		288	81	80	1.6667		288	57	1	1		288	1	1	84.6667		288	48	3	1
289	5.6667	11	3		289	1	1	60		289	80	80	1.6667		289	56	1	1		289	1	1	84.6667		289	49	3	1
290	5.6667	10	3		290	1	1	60		290	80	80	1.6667		290	58	1	1		290	1	1	84.6667		290	50	2	1
291	4.6667	10	4		291	1	1	61		291	81	80	1.6667		291	60	1	1		291	1	1	84.6667		291	50	1	1
292	3.3333	9	5		292	1	1	61		292	81	80	1.6667		292	60	1	1		292	1	1	84.6667		292	51	1	1
293	1.6667	8	4		293	1	1	61		293	81	79	1.6667		293	60	1	1		293	1	1	84.6667		293	51	3	1
294	1.3333	8	4		294	1	1	62		294	81	79	1.6667		294	60	1	1		294	1	1	84.6667		294	52	3	1
295	1.3333	8	6		295	2	1	61		295	83	79	1.6667		295	59	1	1		295	1	1	84.6667		295	53	4	1
296	1.3333	7	7		296	2	1	61		296	85	79	2		296	58	1	1		296	1	1	84.6667		296	53	4	1
297	1.6667	7	7		297	2	1	61		297	86	79	2		297	58	1	1		297	1	1	84.6667		297	54	4	1
298	1.6667	7	7		298	1	1	60		298	86	80	3		298	57	1	1		298	1	1	84.6667		298	54	4	1
299	1.6667	7	9		299	1	1	60		299	87	80	4		299	57	1	1		299	1	1	84.6667		299	54	4	1
300	1.6667	7	9		300	1	1	60		300	86	79	4		300	57	3	1		300	1	1	84.6667		300	52	4	1
301	1	7	10		301	1	1	58		301	86	79	4.3333		301	55	3	1		301	1	1	84.6667		301	52	5	1
302	1	6	12		302	1	1	57		302	85	79	4.3333		302	55	3	1.6667		302	1	1	84.6667		302	46	3	1
303	1	6	12		303	1	1	56		303	85	78	5.6667		303	55	3	1.6667		303	1	1	84.6667		303	45	3	1
304	0.6667	5	12		304	1	1	57		304	85	78	6.3333		304	55	4	1.6667		304	1	1	84.6667		304	44	3	1
305	0.6667	3	12		305	1	1	58		305	85	78	7.3333		305	56	5	1.6667		305	1	1	84.6667		305	42	3	1
306	0.6667	3	12		306	1	1	60		306	85	78	7.3333		306	55	5	1.6667		306	1	1	84.6667		306	40	2	1
307	1	2	12		307	1	1	62		307	85	79	8.6667		307	55	6	1.6667		307	1	1	84.6667		307	39	2	1
308	1	2	13		308	1	1	64		308	85	79	10		308	54	6	1.6667		308	1	1	84.6667		308	39	2	1
309	1	2	13		309	1	1	66		309	84	80	13.6667		309	52	6	1.6667		309	1	1	84.6667		309	40	0	1
310	1	2	14		310	1	1	66		310	83	80	14.3333		310	51	6	1.6667		310	1	1	84.6667		310	40	1	1
311	1	1	14		311	1	1	66		311	83	80	16		311	57	10	1.6667		311	1	1	84.6667		311	44	0	1
312	1	1	14		312	1	1	70		312	82	80	16		312	57	9	1.6667		312	1	1	84.6667		312	46	0	1
313	1	0	15		313	1	1	71		313	82	80	17.6667		313	54	9	1.6667		313	1	1	84.6667		313	48	0	1
314	1	0	17		314	1	1	71		314	82	80	19		314	50	10	1.6667		314	1	1	84.6667		314	50	1	1
315	0	0	17		315	1	1	72		315	82	80	19.6667		315	52	10	1.6667		315	1	1	84.6667		315	52	2	1
316	0.3333	0	17		316	1	1	72		316	82	80	20.3333		316	48	9	1.6667		316	1	1	84.6667		316	52	3	1
317	1	1	19		317	1	1	71		317	82	80	21		317	46	8	1.6667		317	1	1	84.6667		317	53	3	1
318	1	1	20		318	1	1	72		318	82	81	20.6667		318	41	9	1.6667		318	1	1	84.6667		318	55	4	1
319	1.3333	1	20		319	1	1	72		319	83	79	20.6667		319	38	9	1		319	1	1	84.6667		319	57	5	1
320	1.3333	1	22		320	1	1	72		320	83	78	20.6667		320	35	8	1		320	1	1	84.6667		320	58	5	1
321	2	1	23		321	1	1	71		321	84	78	21.3333		321	31	9	1		321	1	1	84.6667		321	60	9	1
322	3	1	23		322	1	1	71		322	84	78	22.3333		322	34	8	1		322	1	1	84.6667		322	60	9	1
323	2.6667	1	24		323	1	1	71		323	84	78	23		323	33	8	1		323	1	1	84.6667		323	61	9	1
324	2	1	25		324	1	1	69		324	84	78	23.3333		324	32	7	1		324	1	1	84.6667		324	63	9	1
325	2.6667	1	24		325	1	1	70		325	84	77	25		325	31	8	1		325	1	1	84.6667		325	65	10	1
326	2	1	23		326	1	1	69		326	84	77	25.3333		326	31	8	1		326	1	1	84.6667		326	64	10	1
327	1.3333	1	24		327	1	1	69		327	80	76	26.6667		327	31	7	1		327	1	1	84.6667		327	62	10	1
328	1.3333	1	24		328	1	1	69		328	82	76	27.6667		328	32	7	1		328	1	1	84.6667		328	62	10	1
329	0.6667	1	25		329	1	1	69		329	83	76	29		329	35	5	1		329	1	1	84.6667		329	59	10	1
330	1	1	27		330	1	1	69		330	79	76	30.3333		330	35	3	1		330	1	1	84.6667		330	56	10	1
331	1	1	27		331	1	1	70		331	79	76	30.3333		331	36	2	1		331	1	1	84.6667		331	52	12	1
332	1	1	30		332	1	1	70		332	79	76	31		332	36	2	1		332	1	1	84.6667		332	48	12	1
333	1	1	32		333	1	1	70		333	80	76	33		333	36	0	1		333	1	1	84.6667		333	47	13	1
334	1	1	33		334	1	1	70		334	81	76	33.3333		334	37	1	1		334	1	1	84.6667		334	48	13	1
335	1	1	34		335	1	1	71		335	81	76	34.3333		335	38	1	1.6667		335	1	1	84.6667		335	48	15	1
336	1	1	37		336	1	1	72		336	83	76	35.3333		336	35	1	1.6667		336	1	1	84.6667		336	50	16	1
337	1	1	40		337	1	1	72		337	83	76	35.3333		337	37	1	1.6667		337	1	1	84.6667		337	51	14	1
338	1	1	40		338	1	1	72		338	86	79	36.6667		338	39	1	1.6667		338	1	1	84.6667		338	54	13	1
339	1	1	43		339	1	1	74		339	85	80	37.3333		339	42	1	1.6667		339	1	1	84.6667		339	58	13	1
340	1	1	45		340	1	1	75		340	84	80	39.3333		340	46	1	1.6667		340	1	1	84.6667		340	56	12	1
341	1	1	46		341	1	1	76		341	83	80	40		341	46	1	1.6667		341	1	1	84.6667		341	61	11	1
342	1	1	47		342	1	1	77		342	82	81	41.3333		342	50	1	1.6667		342	1	1	84.6667		342	59	9	1
343	1	1	48		343	1	1	79		343	80	81	41.3333		343	51	1	1.6667		343	1	1	84.6667		343	56	8	1
344	1	1	49		344	1	1	79		344	80	81	42.3333		344	51	1	1.6667		344	1	1	84.6667		344	55	7	1
345	1	1	51		345	1	1	80		345	80	81	42.6667		345	51	1	1.6667		345	1	1	84.6667		345	55	7	1
346	1	1	52		346	1	1	81		346	80	81	43.6667		346	45	1	1.6667		346	1	1	84.6667		346	54	6	1
347	1	1	52		347	1	1	81		347	80	80	46		347	42	1	1.6667		347	1	1	84.6667		347	55	5	1
348	1	1	52		348	1	1	82		348	81	73	47.3333		348	37	1	1		348	1	1	84.6667		348	54	5	1
349	1	1	56		349	1	1	82		349	82	67	47.3333		349	32	1	1		349	1	1	84.6667		349	56	5	1
350	1	1	56		350	1	1	82		350	83	60	48.3333		350	27	1	1		350	1	1	84.6667		350	58	2	1
351	1	1	57		351	1	1	83		351	83	60	50.6667		351	24	1	1		351	1	1	84.6667		351	58	2	1
352	1	1	59		352	1	1	83		352	84	51	50.6667		352	22	1	1		352	1	1	84.6667		352	61	3	1
353	1	1	59		353	1	1	83		353	84	43	51		353	21	1	1		353	1	1	84.6667		353	63	2	1
354	1	1	59		354	1	1	83		354	83	34	51.6667		354	23	1	1		354	1	1	84.6667		354	65	1	1
355	1	1	60		355	1	1	83		355	80	26	51.6667		355	25	2	1		355	1	1	84.6667		355	60	1	1
356	1	1	60		356	1	1	83		356	81	21	53.3333		356	27	2	1		356	1	1	84.6667		356	57	1	1
357	1	1	60		357	1	1	83		357	71	20	56		357	30	3	1		357	1	1	84.6667		357	57	1	1
358	1	1	62		358	1	1	83		358	67	16	58.6667		358	31	3	1		358	1	1	84.6667		358	54	1	1
359	1	1	61		359	1	1	84		359	67	12	58.6667		359	33	3	1		359	1	1	84.6667		359	51	1	1
360	1	1	61		360	1	1	84		360	57	9	59.6667		360	34	2	1		360	1	1	84.6667		360	46	2	1
361	1	1	62		361	1	1	84		361	47	6	59.6667		361	34	2	1		361	1	1	84.6667		361	45	3	1
362	1	1	63		362	1	1	84		362	39	4	61.3333		362	32	1	1		362	1	1	84.6667		362	45	2	1
363	1	1	63		363	1	1	84		363	29	4	61.3333		363	32	1	1		363	1	1	84.6667		363	46	2	1
364	1	1	65		364	1	1	84		364	22	3	63		364	32	0	1		364	1	1	84.6667		364	46	1	1
365	1	1	66		365	1	1	84		365	21	3	63		365	32	0	1		365	1	1	84.6667		365	47	1	1
366	1	1	65		366	1	1	85		366	15	2	66.3333		366	31	0	1		366	1	1	84.6667		366	49	1	1
367	1	1	67		367	1	1	85		367	8	2	67.6667		367	31	1	1		367	1	1	84.6667		367	51	1	2
368	1	1	68		368	1	1	84		368	7	2	67.6667		368	31	1	1.6667		368	1	1	84.6667		368	52	2	2
369	1	1	67		369	1	1	84		369	4	2	69		369	29	1	1.6667		369	1	1	84.6667		369	52	1	2
370	1	1	68		370	1	1	84		370	2	2	69		370	29	1	1.6667		370	1	1	84.6667		370	51	1	2
371	1	1	68		371	1	1	84		371	2	2	71		371	29	1	1.6667		371	1	1	84.6667		371	50	1	2
372	1	1	68		372	1	1	84		372	1	1	71.3333		372	29	1	1.6667		372	1	1	84.6667		372	47	1	2
373	1	1	69		373	1	1	84		373	0	1	73		373	29	1	1.6667		373	1	1	84.6667		373	45	1	2
374	1	1	70		374	1	1	85		374	1	1	73		374	29	1	1.6667		374	1	1	84.6667		374	40	1	2
375	1	1	70		375	1	1	85		375	2	2	74		375	28	1	1.6667		375	1	1	84.6667		375	39	1	2
376	1	1	70		376	1	1	85		376	3	2	76.3333		376	27	1	1.6667		376	1	1	84.6667		376	36	1	2
377	1	1	70		377	1	1	85		377	3	1	77.6667		377	26	1	1.6667		377	1	1	84.6667		377	33	1	2
378	1	1	71		378	1	1	85		378	3	1	78		378	26	1	1.6667		378	1	1	84.6667		378	32	1	3
379	1	1	71		379	1	1	85		379	2	1	78		379	23	1	1.6667		379	1	1	84.6667		379	28	1	3
380	1	1	72		380	1	1	85		380	1	1	79.3333		380	21	1	1.6667		380	1	1	84.6667		380	28	1	2
381	1	1	70		381	1	1	85		381	1	1	79.6667		381	19	1	1.6667		381	1	1	84.6667		381	27	1	2
382	1	1	69		382	1	1	85		382	1	1	80.3333		382	18	1	1.6667		382	1	1	84.6667		382	28	1	1
383	1	1	70		383	1	1	85		383	1	1	81		383	17	1	1.6667		383	1	1	84.6667		383	28	1	2
384	1	1	70		384	1	1	85		384	1	1	81		384	17	0	1.6667		384	1	1	84.6667		384	30	1	2
385	1	1	69		385	1	1	85		385	1	1	80.3333		385	20	0	1		385	1	1	84.6667		385	32	1	4
386	1	1	71		386	1	1	85		386	1	1	80.3333		386	20	0	1		386	1	1	84.6667		386	32	1	4
387	1	1	72		387	1	1	85		387	1	1	80.3333		387	24	0	1		387	1	1	84.6667		387	35	1	6
388	1	1	72		388	1	1	85		388	1	1	80.3333		388	23	0	1		388	1	1	84.6667		388	38	1	7
389	1	1	73		389	1	1	85		389	1	1	80.3333		389	24	0	1		389	1	1	84.6667		389	37	1	10
390	1	1	75		390	1	1	85		390	1	1	80.3333		390	25	0	1		390	1	1	84.6667		390	36	1	14
391	1	1	75		391	1	1	85		391	1	1	80.3333		391	26	0	1		391	1	1	84.6667		391	34	1	15
392	1	1	75		392	1	1	85		392	1	1	80.3333		392	26	1	1		392	1	1	84.6667		392	34	1	19
393	1	1	75		393	1	1	85		393	1	1	80.3333		393	26	1	1		393	1	1	84.6667		393	32	1	19
394	1	1	75		394	1	1	85		394	1	1	80.3333		394	26	1	1		394	1	1	84.6667		394	29	1	22
395	1	1	76		395	1	1	85		395	1	1	80.3333		395	23	1	1		395	1	1	84.6667		395	26	1	23
396	1	1	78		396	1	1	85		396	1	1	80.3333		396	18	1	1		396	1	1	84.6667		396	23	1	27
397	1	1	78		397	1	1	85		397	1	1	80.3333		397	18	1	1		397	1	1	84.6667		397	23	1	29
398	1	1	78		398	1	1	85		398	1	1	81		398	18	1	1		398	1	1	84.6667		398	23	1	32
399	1	1	79		399	1	1	85		399	1	2	81		399	18	1	1		399	1	1	84.6667		399	20	1	33
400	1	1	79		400	1	1	85		400	1	2	81		400	19	1	1		400	1	1	84.6667		400	18	1	33
401	1	1	79		401	1	1	85		401	1	3	81		401	20	1	1.6667		401	1	1	85		401	17	1	34
402	1	1	79		402	1	1	85		402	1	2	81.3333		402	21	1	1.6667		402	1	1	84.3333		402	14	1	35
403	1	1	81		403	1	1	85		403	1	2	81.3333		403	22	1	1.6667		403	1	1	83.6667		403	12	1	36
404	1	1	81		404	1	1	85		404	1	2	81.3333		404	29	1	1.6667		404	1	1	83.3333		404	10	1	36
405	1	1	81		405	1	1	85		405	1	1	82		405	29	1	1.6667		405	1	1	82.6667		405	9	1	37
406	1	1	82		406	1	1	85		406	1	1	82		406	28	1	1.6667		406	1	1	82.6667		406	7	1	39
407	1	1	82		407	1	1	85		407	1	0	82.6667		407	29	1	1.6667		407	1	1	82.6667		407	6	1	39
408	1	1	83		408	1	1	85		408	1	1	82.6667		408	29	1	1.6667		408	1	1	82		408	7	1	39
409	1	1	83		409	1	1	85		409	1	1	82.6667		409	28	1	1.6667		409	1	1	82		409	7	1	39
410	1	1	83		410	1	1	85		410	1	1	82.6667		410	23	1	1.6667		410	1	1	81.3333		410	7	1	39
411	1	1	84		411	1	1	85		411	1	1	83.3333		411	22	1	1.6667		411	1	1	81.3333		411	4	1	39
412	1	1	84		412	1	1	85		412	1	1	83.3333		412	22	1	1		412	1	1	81		412	5	1	39
413	1	1	84		413	1	1	85		413	1	1	84.3333		413	20	1	1		413	1	1	81		413	5	1	39
414	1	1	83		414	1	1	85		414	1	0	84.3333		414	20	1	1		414	1	1	81		414	5	1	38
415	1	1	83		415	1	1	85		415	1	0	84.3333		415	19	1	1		415	1	1	80.6667		415	6	1	40
416	1	1	83		416	1	1	85		416	1	1	84.3333		416	19	1	1		416	1	1	80.6667		416	6	1	40
417	1	1	83		417	1	1	85		417	1	1	84.3333		417	18	0	1		417	1	1	80.6667		417	5	1	43
418	1	1	83		418	1	1	85		418	1	2	84.3333		418	18	0	1		418	1	1	80.6667		418	3	1	45
419	1	1	83		419	1	1	85		419	1	1	84.3333		419	18	0	1		419	1	1	81		419	3	1	47
420	1	1	83		420	1	1	85		420	1	1	84.3333		420	18	0	1		420	1	1	80.3333		420	2	1	47
421	1	1	82		421	1	1	85		421	1	3	84.3333		421	19	1	1		421	1	1	80		421	2	1	49
422	1	1	82		422	1	1	85		422	1	3	84.3333		422	18	1	1		422	1	1	80		422	2	1	49
423	1	1	82		423	1	1	85		423	1	4	84.3333		423	18	1	1		423	1	1	80		423	2	1	50
424	1	1	82		424	1	1	85		424	1	4	84.3333		424	14	1	1		424	1	1	79.3333		424	2	1	52
425	1	1	83		425	1	1	85		425	1	3	84.3333		425	14	1	1		425	1	1	80		425	2	1	52
426	1	1	83		426	1	1	85		426	1	0	84.3333		426	13	1	1		426	1	1	80		426	2	1	53
427	1	1	83		427	1	1	85		427	1	1	84.3333		427	12	1	1		427	1	1	80		427	2	1	53
428	1	1	83		428	1	1	85		428	1	0	84.3333		428	11	1	1		428	1	1	80		428	1	1	53
429	1	1	83		429	1	1	85		429	0	1	84.3333		429	10	2	1		429	1	1	80		429	1	1	53
430	1	1	83		430	1	1	85		430	1	0	84.3333		430	10	1	1		430	1	1	80		430	1	1	54
431	1	1	83		431	1	1	85		431	1	0	84.3333		431	9	1	1		431	1	1	81.3333		431	1	1	53
432	1	1	83		432	1	1	85		432	1	0	84.3333		432	8	1	1		432	1	1	81.3333		432	1	1	53
433	1	1	84		433	1	1	85		433	2	0	84.3333		433	9	1	1		433	1	1	81.3333		433	1	1	53
434	1	1	84		434	1	1	85		434	1	0	84.3333		434	8	1	1.6667		434	1	1	81.3333		434	1	1	53
435	1	1	84		435	1	1	85		435	1	1	84.3333		435	7	1	1.6667		435	1	1	81.3333		435	1	1	52
436	1	1	85		436	1	1	85		436	1	1	84.3333		436	7	1	1.6667		436	1	1	81.3333		436	1	1	52
437	1	1	85		437	1	1	85		437	1	1	84.3333		437	7	1	1.6667		437	1	1	81.3333		437	1	1	52
438	1	1	85		438	1	1	85		438	1	1	84.3333		438	8	1	1.6667		438	1	1	81		438	1	1	50
439	1	1	85		439	1	1	85		439	1	1	84.3333		439	7	1	1.6667		439	1	1	81		439	1	1	50
440	1	1	85		440	1	1	85		440	1	1	84.3333		440	6	1	1.6667		440	1	1	80		440	1	1	50
441	1	1	85		441	1	1	85		441	1	1	84.3333		441	4	1	1.6667		441	1	1	80		441	1	1	49
442	1	1	85		442	1	1	85		442	1	1	84.3333		442	3	1	1.6667		442	1	1	80		442	1	1	49
443	1	1	85		443	1	1	85		443	1	1	84.3333		443	2	1	1.6667		443	1	1	80		443	1	1	49
444	1	1	85		444	1	1	85		444	1	1	84.3333		444	2	1	1.6667		444	1	1	80		444	1	1	50
445	1	1	85		445	1	1	85		445	2	1	84.3333		445	3	1	1.6667		445	1	1	80.6667		445	1	1	51
446	1	1	85		446	1	1	85		446	3	1	84.3333		446	5	1	1.6667		446	1	1	80.6667		446	1	1	51
447	1	1	85		447	1	1	85		447	2	1	84.3333		447	5	1	1.6667		447	1	1	80.6667		447	1	1	52
448	1	1	85		448	1	1	85		448	3	1	84.3333		448	5	1	1.6667		448	1	1	81		448	1	1	52
449	1	1	85		449	1	1	85		449	3	0	84.3333		449	5	1	1.6667		449	1	1	81		449	1	1	54
450	1	1	85		450	1	1	85		450	4	0	84.3333		450	6	1	1.6667		450	1	1	81		450	1	1	54
451	1	1	85		451	1	1	85		451	5	0	84.3333		451	6	1	3.3333		451	1	1	81		451	1	1	55
452	1	1	85		452	1	1	85		452	4	0	84.6667		452	8	1	3.3333		452	1	1	81.3333		452	1	1	54
453	1	1	85		453	1	1	85		453	6	1	84.6667		453	7	1	3.6667		453	1	1	81.3333		453	1	1	55
454	1	1	85		454	1	1	85		454	6	3	84.6667		454	7	1	4.3333		454	1	1	81.3333		454	1	1	54
455	1	1	85		455	1	1	85		455	7	4	84.6667		455	6	1	5		455	1	1	81.3333		455	1	1	54
456	1	1	85		456	1	1	85		456	7	5	84.6667		456	6	1	5.6667		456	1	1	81.3333		456	1	1	55
457	1	1	85		457	1	1	85		457	8	6	84.6667		457	5	1	6.3333		457	1	1	81		457	1	1	55
458	1	1	85		458	1	1	85		458	8	7	84.6667		458	5	1	7		458	1	1	80		458	1	1	57
459	1	1	85		459	1	1	85		459	9	7	84.6667		459	5	1	8		459	1	1	75		459	1	1	57
460	1	1	85		460	1	1	85		460	9	8	84.6667		460	6	1	8		460	1	1	74.3333		460	1	1	58
461	1	1	85		461	1	1	85		461	8	8	84.6667		461	5	1	8.6667		461	1	1	73		461	1	1	59
462	1	1	85		462	1	1	85		462	8	9	84.6667		462	7	1	8.6667		462	1	1	73		462	1	1	59
463	1	1	85		463	1	1	85		463	7	9	84.6667		463	6	1	8.6667		463	1	1	73		463	1	1	59
464	1	1	85		464	1	1	85		464	8	12	84.6667		464	6	1	8.6667		464	1	1	71.6667		464	1	1	59
465	1	1	85		465	1	1	85		465	5	11	84.6667		465	6	1	9.3333		465	1	1	71.3333		465	1	1	59
466	1	1	85		466	1	1	85		466	5	11	84.6667		466	5	1	9.3333		466	1	1	70.3333		466	1	1	57
467	1	1	85		467	1	1	85		467	3	11	84.6667		467	5	1	9.3333		467	1	1	70.3333		467	1	1	56
468	1	1	85		468	1	1	85		468	3	9	84.6667		468	5	1	12		468	1	1	69		468	1	1	55
469	1	1	84		469	1	1	85		469	2	9	84.6667		469	4	1	13.6667		469	1	1	68.3333		469	1	1	54
470	1	1	84		470	1	1	85		470	2	8	84.6667		470	2	1	15.3333		470	1	1	67.6667		470	1	1	54
471	1	1	84		471	1	1	85		471	1	8	84.6667		471	3	1	17.3333		471	1	1	66.3333		471	1	1	53
472	1	1	83		472	1	1	85		472	1	8	84.6667		472	2	1	19.6667		472	1	1	65.6667		472	1	1	53
473	1	1	83		473	1	1	85		473	1	7	84.6667		473	2	1	22.3333		473	1	1	65.6667		473	1	1	53
474	1	1	83		474	1	1	85		474	1	2	84.6667		474	2	1	24.6667		474	1	1	65.3333		474	1	1	54
475	1	1	83		475	1	1	85		475	1	2	84.6667		475	1	1	28.6667		475	1	1	64.3333		475	1	1	57
476	1	1	83		476	1	1	85		476	1	1	84.6667		476	1	1	30.6667		476	1	1	64.3333		476	1	1	57
477	1	1	82		477	1	1	85		477	1	1	84.6667		477	2	1	31		477	1	1	63.6667		477	1	1	58
478	1	1	81		478	1	1	85		478	1	1	84.6667		478	2	1	31.6667		478	1	1	64.6667		478	1	1	58
479	1	1	81		479	1	1	85		479	1	1	84.6667		479	2	1	33		479	1	1	64.3333		479	1	1	58
480	1	1	80		480	1	1	85		480	1	1	84.6667		480	2	1	33.3333		480	1	1	64		480	1	1	58
481	1	1	79		481	1	1	85		481	1	1	84.6667		481	4	1	33.3333		481	1	1	63.6667		481	1	1	58
482	1	1	78		482	1	1	85		482	1	1	84.6667		482	5	1	33.3333		482	1	1	63.6667		482	1	1	58
483	1	1	78		483	1	1	85		483	1	1	84.6667		483	7	1	36		483	1	1	65		483	1	1	57
484	1	1	77		484	1	1	85		484	1	1	84.6667		484	8	1	39		484	1	1	65		484	1	1	56
485	1	1	75		485	1	1	85		485	1	1	84.6667		485	9	1	40.6667		485	1	1	66.3333		485	1	1	56
486	1	1	74		486	1	1	85		486	1	1	84.6667		486	9	1	41		486	1	1	67		486	1	1	54
487	1	1	74		487	1	1	85		487	1	1	84.6667		487	7	1	45		487	1	1	70.6667		487	1	1	54
488	1	1	73		488	1	1	85		488	1	1	84.6667		488	6	1	45.6667		488	1	1	72.6667		488	1	1	53
489	1	1	72		489	1	1	85		489	1	1	84.6667		489	6	1	46.6667		489	1	1	73		489	1	1	53
490	1	1	71		490	1	1	85		490	1	1	84.6667		490	5	1	48		490	1	1	73.3333		490	1	1	51
491	1	1	71		491	1	1	85		491	1	1	84.6667		491	4	1	50		491	1	1	73.3333		491	1	1	51
492	1	1	71		492	1	1	85		492	1	1	84.6667		492	4	1	50.6667		492	1	1	73.3333		492	1	1	51
493	1	1	71		493	1	1	85		493	1	1	84.6667		493	4	1	50.6667		493	1	1	73.3333		493	1	1	52
494	1	1	71		494	1	1	85		494	1	1	84.6667		494	5	1	50.6667		494	1	1	73.6667		494	1	1	54
495	1	1	71		495	1	1	85		495	1	1	84.6667		495	6	1	51		495	1	1	73.6667		495	1	1	57
496	1	1	71		496	1	1	85		496	1	1	84.6667		496	9	1	50.6667		496	1	1	73.6667		496	1	1	57
497	1	1	71		497	1	1	85		497	1	1	84.6667		497	13	1	50.6667		497	1	1	74.3333		497	1	1	59
498	1	1	71		498	1	1	85		498	1	1	84.6667		498	13	1	50		498	1	1	73		498	1	1	62
499	1	1	70		499	1	1	85		499	1	1	84.6667		499	13	1	51		499	1	1	72.6667		499	1	1	64
500	1	1	70		500	1	1	85		500	1	1	84.6667		500	15	1	51.3333		500	1	1	72.6667		500	1	1	67
501	1	1	69		501	1	1	85		501	1	1	84.6667		501	18	1	53.6667		501	1	1	72.3333		501	1	1	69
502	1	1	69		502	1	1	85		502	1	1	84.6667		502	21	1	55		502	1	1	71		502	1	1	70
503	1	1	68		503	1	1	85		503	1	1	84.6667		503	23	1	56.6667		503	1	1	69.3333		503	1	1	71
504	1	1	68		504	1	1	85		504	1	1	84.6667		504	23	1	58		504	1	1	68.6667		504	1	1	71
505	1	1	68		505	1	1	85		505	1	1	84.6667		505	24	2	59.3333		505	1	1	67.3333		505	1	1	72
506	1	1	68		506	1	1	85		506	1	1	84.6667		506	24	2	60.6667		506	1	1	67		506	1	1	72
507	1	1	68		507	1	1	85		507	1	1	84.6667		507	24	3	61.6667		507	1	1	66.6667		507	1	1	71
508	1	1	68		508	1	1	85		508	1	1	84.6667		508	24	5	63		508	1	1	66.6667		508	1	1	71
509	1	1	68		509	1	1	85		509	1	1	84.6667		509	26	8	62.3333		509	1	1	67.3333		509	1	1	70
510	1	1	68		510	1	1	85		510	1	1	84.6667		510	29	10	62.3333		510	1	1	69.3333		510	1	1	69
511	1	1	68		511	1	1	85		511	1	1	84.6667		511	32	16	62		511	1	1	72		511	1	1	67
512	1	1	65		512	1	1	85		512	1	1	84.6667		512	40	20	61.3333		512	1	1	72		512	1	1	66
513	1	1	64		513	1	1	85		513	1	1	84.6667		513	44	23	60.6667		513	1	1	75		513	1	1	67
514	1	1	63		514	1	1	85		514	1	1	84.6667		514	51	26	60.6667		514	1	1	76.6667		514	1	1	67
515	1	1	60		515	1	1	85		515	1	1	84.6667		515	57	29	60.3333		515	1	1	79.3333		515	1	1	67
516	1	1	60		516	1	1	85		516	1	1	84.6667		516	61	29	61		516	1	1	80		516	1	1	68
517	1	1	60		517	1	1	85		517	1	1	84.6667		517	65	27	63.6667		517	1	1	80.3333		517	1	1	68
518	1	1	58		518	1	1	85		518	1	1	84.6667		518	67	26	67		518	1	1	81.3333		518	1	1	68
519	1	1	57		519	1	1	85		519	1	1	84.6667		519	66	26	67.3333		519	1	1	82		519	1	1	68
520	1	1	57		520	1	1	85		520	1	1	84.6667		520	68	24	68.6667		520	1	1	82.6667		520	1	1	68
521	1	1	56		521	1	1	85		521	1	1	84.6667		521	68	23	69.3333		521	1	1	82.6667		521	1	1	69
522	1	1	57		522	1	1	85		522	1	1	84.6667		522	70	23	72		522	1	1	83.6667		522	1	1	69
523	1	1	58		523	1	1	85		523	1	1	84.6667		523	68	22	73.3333		523	1	1	83.6667		523	1	1	68
524	1	1	58		524	1	1	85		524	1	1	84.6667		524	68	22	73.6667		524	1	1	83.6667		524	1	1	68
525	1	1	61		525	1	1	85		525	1	1	84.6667		525	68	23	72.6667		525	1	1	84.3333		525	1	1	67
526	1	1	61		526	1	1	85		526	1	1	84.6667		526	65	23	73.3333		526	1	1	84.3333		526	1	1	68
527	1	1	61		527	1	1	85		527	1	1	84.6667		527	62	24	73.3333		527	1	1	85		527	1	1	66
528	1	1	62		528	1	1	85		528	1	1	84.6667		528	62	24	73.3333		528	1	1	85		528	1	1	66
529	1	1	63		529	1	1	85		529	1	1	84.6667		529	59	25	72.6667		529	1	1	83.6667		529	1	1	65
530	1	1	64		530	1	1	85		530	1	1	84.6667		530	58	25	72.3333		530	1	1	83.3333		530	1	1	63
531	1	1	64		531	1	1	85		531	0	1	84.6667		531	56	25	72		531	1	1	83.3333		531	1	1	63
532	1	1	65		532	1	1	85		532	0	2	84.6667		532	55	22	71.3333		532	1	1	82.6667		532	1	1	63
533	1	1	65		533	1	1	85		533	0	3	84.6667		533	54	21	71		533	1	1	82		533	1	1	64
534	1	1	66		534	1	1	85		534	0	3	84.6667		534	55	23	69.3333		534	1	1	82		534	1	1	65
535	1	1	65		535	1	1	85		535	0	2	84.6667		535	56	21	69		535	1	1	81.3333		535	1	1	65
536	1	1	65		536	1	1	85		536	1	3	84.6667		536	57	17	69.6667		536	1	1	81		536	1	1	63
537	1	1	64		537	1	1	85		537	2	5	84.6667		537	57	18	69.6667		537	1	1	78.6667		537	1	1	59
538	1	1	64		538	1	1	85		538	2	9	84.6667		538	59	17	70		538	1	1	77.3333		538	1	1	60
539	1	1	64		539	1	1	85		539	6	10	84.6667		539	60	15	70.6667		539	1	1	77.3333		539	1	1	58
540	1	1	66		540	1	1	85		540	11	14	84.6667		540	61	15	70.6667		540	1	1	76		540	1	1	58
541	1	1	66		541	1	1	85		541	12	14	84.6667		541	61	14	71.3333		541	1	1	75		541	1	1	57
542	1	1	66		542	1	1	85		542	17	21	84.6667		542	62	16	71.6667		542	1	1	74		542	1	1	57
543	1	1	68		543	1	1	85		543	24	24	84.6667		543	64	15	71.6667		543	1	1	75.6667		543	1	1	54
544	1	1	69		544	1	1	85		544	30	30	84.6667		544	66	14	72.3333		544	1	1	75.6667		544	1	1	54
545	1	1	70		545	1	1	85		545	34	37	84.6667		545	70	14	72.3333		545	1	1	76.6667		545	1	1	52
546	1	1	70		546	1	1	85		546	37	41	84.6667		546	71	13	73.6667		546	1	1	76.6667		546	1	1	48
547	1	1	71		547	1	1	85		547	35	44	84.6667		547	73	14	73.6667		547	1	1	78		547	1	1	48
548	1	1	69		548	1	1	85		548	36	47	84.3333		548	73	14	73.6667		548	1	1	78		548	1	1	45
549	1	1	69		549	1	1	85		549	30	55	84.3333		549	72	16	73.3333		549	1	1	78		549	1	1	45
550	1	1	69		550	1	1	85		550	28	56	84.3333		550	69	15	74		550	1	1	78		550	1	1	43
551	1	1	69		551	1	1	85		551	22	59	84.3333		551	69	15	74		551	1	1	78.6667		551	1	1	44
552	1	1	68		552	1	1	85		552	15	61	84.3333		552	69	17	74		552	1	1	78		552	1	1	41
553	1	1	68		553	1	1	85		553	15	61	84.3333		553	68	13	74		553	1	1	78.6667		553	1	1	40
554	1	1	68		554	1	1	85		554	9	63	84.3333		554	64	14	75		554	1	1	78.6667		554	1	1	40
555	1	1	68		555	1	1	85		555	9	60	84.3333		555	62	15	74.6667		555	1	1	78		555	1	1	40
556	1	1	67		556	1	1	85		556	5	60	84.3333		556	61	15	74.6667		556	1	1	78		556	1	1	40
557	1	1	68		557	1	1	85		557	4	56	84.3333		557	59	13	74.3333		557	1	1	78		557	1	1	39
558	1	1	68		558	1	1	85		558	2	59	84.3333		558	55	13	74		558	1	1	78		558	1	1	39
559	1	1	68		559	1	1	85		559	2	56	84.6667		559	50	16	74		559	1	1	78		559	1	1	38
560	1	1	68		560	1	1	85		560	1	55	84.6667		560	43	13	73.6667		560	1	1	78.3333		560	1	1	37
561	1	1	68		561	1	1	85		561	1	52	84.6667		561	39	14	73.6667		561	1	1	78.3333		561	1	1	37
562	1	1	68		562	1	1	85		562	1	46	84.6667		562	37	15	74		562	1	1	78.3333		562	1	1	37
563	1	1	69		563	1	1	85		563	1	37	84.6667		563	35	17	74		563	1	1	78.3333		563	1	1	38
564	1	1	70		564	1	1	85		564	1	37	84.6667		564	29	14	73.6667		564	1	1	78		564	1	1	38
565	1	1	70		565	1	1	85		565	1	27	84.6667		565	25	15	74		565	1	1	78		565	1	1	38
566	1	1	72		566	1	1	85		566	1	20	84.6667		566	24	15	74		566	1	1	76.3333		566	1	1	40
567	1	1	74		567	1	1	85		567	1	12	84.6667		567	22	17	73.6667		567	1	1	76.3333		567	1	1	40
568	1	1	74		568	1	1	85		568	1	7	84.6667		568	17	16	73		568	1	1	75		568	1	1	41
569	1	1	76		569	1	1	85		569	1	5	84.6667		569	12	17	73		569	1	1	74		569	1	1	41
570	1	1	76		570	1	1	85		570	1	4	84.6667		570	10	17	73		570	1	1	72.6667		570	1	1	40
571	1	1	77		571	1	1	85		571	1	1	84.6667		571	8	17	73.6667		571	1	1	71.6667		571	1	1	40
572	1	1	77		572	1	1	85		572	1	1	84.6667		572	6	18	73.6667		572	2	1	70.3333		572	1	1	39
573	1	1	78		573	1	1	85		573	1	1	84.6667		573	5	19	74.6667		573	2	1	70.3333		573	1	1	36
574	1	1	78		574	1	1	85		574	1	1	84.6667		574	4	20	75		574	2	1	70		574	1	1	36
575	1	1	79		575	1	1	85		575	1	1	84.6667		575	4	20	75.6667		575	1	1	68.6667		575	1	1	32
576	1	1	79		576	1	1	85		576	1	1	84.6667		576	4	20	76.3333		576	1	1	67.6667		576	1	1	28
577	1	1	79		577	1	1	85		577	1	1	84.6667		577	3	19	76.6667		577	1	1	66.6667		577	1	1	28
578	1	1	81		578	1	1	85		578	1	1	84.6667		578	3	18	77.3333		578	1	1	66.3333		578	1	1	26
579	1	1	81		579	1	1	85		579	1	1	84.6667		579	8	17	78		579	1	1	66.3333		579	1	1	25
580	1	1	81		580	1	1	85		580	1	1	84.6667		580	8	16	78		580	1	1	66.3333		580	1	1	22
581	1	1	82		581	1	1	85		581	1	1	84.6667		581	6	14	78		581	1	1	66.3333		581	1	1	22
582	1	1	82		582	1	1	85		582	1	1	84.6667		582	5	12	77.3333		582	1	1	65		582	1	1	21
583	1	1	82		583	1	1	85		583	1	1	84.6667		583	4	9	74		583	1	1	65.6667		583	1	1	21
584	1	1	81		584	1	1	85		584	1	1	84.6667		584	3	4	73		584	1	1	65.6667		584	1	1	20
585	1	1	81		585	1	1	85		585	1	1	84.6667		585	1	2	74		585	1	1	67.3333		585	1	1	19
586	1	1	82		586	1	1	85		586	1	1	84.6667		586	1	1	74.3333		586	1	1	65.6667		586	1	1	20
587	1	1	82		587	1	1	85		587	1	1	84.6667		587	1	0	76		587	1	1	66		587	1	1	20
588	1	1	83		588	1	1	85		588	1	1	84.6667		588	1	0	77.3333		588	1	1	66.6667		588	1	1	20
589	1	1	84		589	1	1	85		589	1	1	84.6667		589	2	0	78.3333		589	1	1	66.6667		589	1	1	19
590	1	1	84		590	1	1	85		590	1	1	84.6667		590	2	0	78.3333		590	1	1	66.6667		590	1	1	20
591	1	1	84		591	1	1	85		591	1	1	84.6667		591	4	0	79.3333		591	1	1	65		591	1	1	22
592	1	1	84		592	1	1	85		592	1	1	84.6667		592	5	0	81.6667		592	1	1	65		592	1	1	23
593	1	1	84		593	1	1	85		593	1	1	84.6667		593	7	1	82.3333		593	1	1	63.3333		593	1	1	23
594	1	1	84		594	1	1	85		594	1	1	84.6667		594	7	1	83		594	1	1	62.6667		594	1	1	22
595	1	1	84		595	1	1	85		595	1	1	84.6667		595	10	1	83.3333		595	1	1	63		595	1	1	22
596	1	1	84		596	1	1	85		596	1	1	84.6667		596	10	1	84.3333		596	1	1	59.6667		596	1	1	22
597	1	1	84		597	1	1	85		597	1	1	84.6667		597	10	1	84.3333		597	1	1	58		597	1	1	22
598	1	1	84		598	1	1	85		598	1	1	84.6667		598	9	1	84.3333		598	1	1	55.6667		598	1	1	21
599	1	1	84		599	1	1	85		599	1	1	84.6667		599	9	1	84.3333		599	1	1	54.3333		599	1	1	21
600	1	1	84		600	1	1	85		600	1	1	84.6667		600	9	1	83.3333		600	1	1	55.3333		600	1	1	21
601	1	1	84		601	1	1	85		601	1	1	84.6667		601	9	1	84		601	1	1	52.3333		601	1	1	21
602	1	1	84		602	1	1	85		602	1	1	84.6667		602	10	1	84.3333		602	2	1	51		602	1	1	21
603	1	1	84		603	1	1	85		603	1	1	84.6667		603	11	1	84		603	2	1	51		603	1	1	21
604	1	1	84		604	1	1	85		604	1	1	84.6667		604	11	1	84.3333		604	1	1	52.3333		604	1	1	21
605	1	1	84		605	1	1	85		605	1	1	84.6667		605	10	1	84.3333		605	1	1	55		605	1	1	21
606	1	1	84		606	1	1	85		606	1	1	84.6667		606	10	1	84.3333		606	1	1	57		606	1	1	21
607	1	1	85		607	1	1	85		607	1	1	84.6667		607	11	1	84.3333		607	0	1	60		607	1	1	21
608	1	1	85		608	1	1	85		608	1	1	84.6667		608	12	1	83.6667		608	0	1	60		608	1	1	21
609	1	1	85		609	1	1	85		609	1	1	84.6667		609	11	1	83.6667		609	0	1	61		609	1	1	21
610	1	1	84		610	1	1	85		610	1	1	84.6667		610	14	1	83.6667		610	0	1	59.3333		610	1	1	21
611	1	1	83		611	1	1	85		611	1	1	84.6667		611	14	1	83.6667		611	0	1	58.6667		611	1	1	21
612	1	1	83		612	1	1	85		612	1	1	84.6667		612	16	1	83.6667		612	1	1	58.6667		612	1	1	20
613	1	1	83		613	1	1	85		613	1	1	84.6667		613	16	1	83.6667		613	1	1	55.6667		613	1	1	20
614	1	1	83		614	2	1	85		614	1	1	84.6667		614	17	1	83.6667		614	1	1	51.3333		614	1	1	20
615	1	1	83		615	2	1	85		615	1	1	84.6667		615	18	1	83.6667		615	1	1	43.6667		615	1	1	21
616	1	1	82		616	2	1	85		616	1	1	84.6667		616	18	1	84.3333		616	1	1	39		616	1	1	21
617	1	1	82		617	3	1	85		617	1	1	84.6667		617	18	1	84.3333		617	1	1	39		617	1	1	21
618	1	1	82		618	3	1	85		618	1	1	84.6667		618	20	1	84.3333		618	1	1	37.6667		618	1	1	22
619	1	1	81		619	1	1	85		619	1	1	84.6667		619	21	1	84.3333		619	1	1	36.6667		619	1	1	23
620	1	1	81		620	1	1	85		620	1	1	84.6667		620	19	1	84.3333		620	1	1	36.3333		620	1	1	25
621	1	1	81		621	1	1	85		621	1	1	84.6667		621	20	1	84.3333		621	1	1	36.6667		621	1	1	27
622	1	1	81		622	1	1	85		622	1	1	84.6667		622	18	1	84.3333		622	1	1	37		622	1	1	29
623	1	1	81		623	1	1	85		623	1	1	84.6667		623	15	1	84.3333		623	1	1	37.6667		623	1	1	31
624	1	1	81		624	1	1	85		624	1	1	84.6667		624	13	1	84.3333		624	1	1	38.6667		624	1	1	31
625	1	1	81		625	1	1	85		625	1	1	84.6667		625	11	1	84.3333		625	1	1	43.6667		625	1	1	30
626	1	1	81		626	1	1	85		626	1	1	84.6667		626	10	1	84.3333		626	1	1	45.6667		626	1	1	30
627	1	1	81		627	1	1	85		627	1	1	84.6667		627	10	1	84.3333		627	1	1	53.6667		627	1	1	28
628	1	1	81		628	1	1	85		628	1	1	84.6667		628	8	1	84.3333		628	1	1	58		628	1	1	28
629	1	1	81		629	1	1	85		629	1	1	84.6667		629	8	1	84.3333		629	1	1	58		629	1	1	28
630	1	1	81		630	1	1	85		630	1	1	84.6667		630	8	1	84.3333		630	1	1	63		630	1	1	26
631	1	1	81		631	1	1	85		631	1	1	84.6667		631	6	1	84.3333		631	1	1	63		631	1	1	24
632	1	1	80		632	1	1	85		632	1	1	84.6667		632	4	1	84.3333		632	1	1	67.6667		632	1	1	24
633	1	1	78		633	1	1	85		633	1	1	84.6667		633	4	1	84.6667		633	1	1	68.3333		633	1	1	23
634	1	1	78		634	1	1	85		634	1	1	84.6667		634	4	1	84.6667		634	1	1	73.3333		634	1	1	23
635	1	1	77		635	1	1	85		635	1	1	84.6667		635	4	1	84.6667		635	1	1	78.3333		635	1	1	22
636	1	1	76		636	1	1	85		636	1	1	84.6667		636	5	1	84.6667		636	1	1	78.6667		636	1	1	23
637	1	1	76		637	1	1	85		637	1	1	84.6667		637	2	1	84.6667		637	1	1	81.6667		637	1	1	21
638	1	1	74		638	1	1	85		638	1	1	84.6667		638	3	1	84.6667		638	1	1	81.6667		638	1	1	21
639	1	1	73		639	1	1	85		639	1	1	84.6667		639	3	1	84.6667		639	1	1	83.6667		639	1	1	21
640	1	1	73		640	1	1	85		640	1	1	84.6667		640	2	1	84.6667		640	1	1	83.6667		640	1	1	21
641	1	1	71		641	1	1	85		641	1	1	84.6667		641	2	1	84.6667		641	1	1	84.3333		641	1	1	22
642	1	1	70		642	1	1	85		642	1	1	84.6667		642	1	1	84.6667		642	1	1	84.3333		642	1	1	22
643	1	1	70		643	1	1	85		643	1	1	84.6667		643	1	1	84.6667		643	1	1	84.3333		643	1	1	22
644	1	1	68		644	1	1	85		644	1	1	84.6667		644	1	1	84.6667		644	1	1	83.6667		644	1	1	23
645	1	1	66		645	1	1	85		645	1	1	84.6667		645	2	1	84.6667		645	1	1	83.6667		645	1	1	23
646	1	1	66		646	1	1	85		646	1	1	84.6667		646	2	1	84.6667		646	1	1	83.6667		646	1	1	24
647	1	1	65		647	1	1	85		647	1	1	84.6667		647	1	1	84.6667		647	1	1	83.6667		647	1	1	25
648	1	1	64		648	1	1	85		648	1	1	84.6667		648	1	1	84.6667		648	1	1	84.3333		648	1	1	25
649	1	1	63		649	1	1	85		649	1	1	84.6667		649	1	1	84.6667		649	1	1	84.3333		649	1	1	25
650	1	1	63		650	1	1	85		650	1	1	84.6667		650	1	1	84.6667		650	1	1	84.3333		650	1	1	26
651	1	1	62		651	1	1	85		651	1	1	84.6667		651	0	1	84.6667		651	1	1	85		651	1	1	25
652	1	1	61		652	1	1	85		652	1	1	84.6667		652	0	1	84.6667		652	1	1	85		652	1	1	25
653	1	1	62		653	1	1	85		653	1	1	84.6667		653	1	1	84.6667		653	1	1	84.3333		653	1	1	25
654	1	1	61		654	1	1	85		654	1	1	84.6667		654	1	1	84.6667		654	1	1	84		654	1	1	25
655	1	1	63		655	1	1	85		655	1	1	84.6667		655	1	1	84.6667		655	1	1	84.3333		655	1	1	26
656	1	1	63		656	1	1	85		656	1	1	84.6667		656	1	1	84.6667		656	1	1	84.6667		656	1	1	26
657	1	1	63		657	1	1	85		657	1	1	84.6667		657	1	1	84.6667		657	1	1	84.6667		657	1	1	26
658	1	1	62		658	1	1	85		658	1	1	84.6667		658	2	1	84.6667		658	1	1	84.6667		658	1	1	27
659	1	1	61		659	1	1	85		659	1	1	84.6667		659	2	1	84.6667		659	1	1	84.6667		659	1	1	30
660	1	1	60		660	1	1	85		660	1	1	84.6667		660	2	1	84.6667		660	1	1	84.6667		660	1	1	31
661	1	1	60		661	1	1	85		661	1	1	84.6667		661	2	1	84.6667		661	1	1	84.6667		661	1	1	33
662	1	1	59		662	1	1	85		662	1	1	84.6667		662	1	1	84.6667		662	1	1	84.6667		662	1	1	36
663	1	1	58		663	1	1	85		663	1	1	84.6667		663	1	1	84.6667		663	1	1	84.6667		663	1	1	36
664	1	1	56		664	1	1	85		664	1	1	84.6667		664	1	1	84.6667		664	1	1	84.6667		664	1	1	38
665	1	1	56		665	1	1	85		665	1	1	84.6667		665	1	1	84.6667		665	1	1	84.6667		665	1	1	41
666	1	1	52		666	1	1	85		666	1	1	84.6667		666	1	1	84.6667		666	1	1	84.6667		666	1	1	43
667	1	1	50		667	0	1	85		667	1	1	84.6667		667	1	1	84.6667		667	2	1	84.6667		667	1	1	45
668	1	1	50		668	0	1	85		668	1	1	84.6667		668	1	1	84.6667		668	3	1	84.6667		668	1	1	45
669	1	1	49		669	0	1	85		669	1	1	84.6667		669	1	1	84.6667		669	2	1	84.6667		669	1	1	49
670	1	1	48		670	0	1	85		670	1	1	84.6667		670	1	1	84.6667		670	2	1	84.6667		670	1	1	50
671	1	1	47		671	1	1	85		671	1	1	84.6667		671	1	1	84.6667		671	2	1	84.6667		671	1	1	51
672	1	1	47		672	1	1	85		672	1	1	84.6667		672	1	1	84.6667		672	4	1	84.6667		672	1	1	53
673	1	1	46		673	1	1	85		673	1	1	84.6667		673	1	1	84.6667		673	3	1	84.6667		673	1	1	54
674	1	1	46		674	1	1	85		674	1	1	84.6667		674	1	1	84.6667		674	1	1	84.6667		674	1	1	54
675	1	1	46		675	1	1	85		675	1	1	84.6667		675	1	1	84.6667		675	1	1	84.6667		675	1	1	57
676	1	1	46		676	1	1	85		676	1	1	84.6667		676	1	1	84.6667		676	1	1	84.6667		676	1	1	58
677	1	1	50		677	1	1	85		677	1	1	84.6667		677	1	1	84.6667		677	1	1	84.6667		677	1	1	58
678	1	1	50		678	1	1	85		678	1	1	84.6667		678	1	1	84.6667		678	1	1	84.6667		678	1	1	59
679	1	1	51		679	2	1	85		679	1	1	84.6667		679	1	1	84.6667		679	3	1	84.6667		679	1	1	57
680	1	1	49		680	2	1	85		680	1	1	84.6667		680	1	1	84.6667		680	4	1	84.6667		680	1	1	57
681	1	1	49		681	2	1	85		681	1	1	84.6667		681	1	1	84.6667		681	2	1	84.6667		681	1	1	56
682	1	1	48		682	1	1	85		682	1	1	84.6667		682	1	1	84.6667		682	2	1	84.6667		682	1	1	56
683	1	1	45		683	1	1	85		683	1	1	84.6667		683	1	1	84.6667		683	5	1	84.6667		683	1	1	55
684	1	1	45		684	1	1	85		684	1	1	84.6667		684	1	1	84.6667		684	6	1	84.6667		684	1	1	55
685	1	1	42		685	1	1	85		685	1	1	84.6667		685	1	1	84.6667		685	5	1	84.6667		685	1	1	55
686	1	1	39		686	1	1	85		686	1	1	84.6667		686	1	1	84.6667		686	5	1	84.6667		686	1	1	54
687	1	1	39		687	1	1	85		687	1	1	84.6667		687	1	1	84.6667		687	5	1	84.6667		687	1	1	53
688	1	1	37		688	1	1	85		688	1	1	84.6667		688	1	1	84.6667		688	5	1	84.6667		688	1	1	51
689	1	1	32		689	1	1	85		689	1	1	84.6667		689	1	1	84.6667		689	3	1	84.6667		689	1	1	51
690	1	1	29		690	1	1	85		690	1	1	84.6667		690	1	1	84.6667		690	3	1	84.6667		690	1	1	51
691	1	1	29		691	1	1	85		691	1	1	84.6667		691	1	1	84.6667		691	1	1	84.6667		691	1	1	51
692	1	1	28		692	1	1	85		692	1	1	84.6667		692	1	1	84.6667		692	1	1	84.6667		692	1	1	51
693	1	1	27		693	1	1	85		693	1	1	84.6667		693	1	1	84.6667		693	2	1	84.6667		693	1	1	52
694	1	1	27		694	1	1	85		694	1	1	84.6667		694	1	1	84.6667		694	2	1	84.6667		694	1	1	52
695	1	1	26		695	1	1	85		695	1	1	84.6667		695	1	1	84.6667		695	2	1	84.6667		695	1	1	52
696	1	1	27		696	1	1	85		696	1	1	84.6667		696	1	1	84.6667		696	1	1	84.6667		696	1	1	52
697	1	1	27		697	1	1	85		697	1	1	84.6667		697	1	1	84.6667		697	1	1	84.6667		697	1	1	52
698	1	1	27		698	1	1	85		698	1	1	84.6667		698	1	1	84.6667		698	1	1	84.6667		698	1	1	52
699	1	1	25		699	1	1	85		699	1	1	84.6667		699	1	1	84.3333		699	1	1	84.6667		699	1	1	51
700	1	1	25		700	1	1	85		700	1	1	84.6667		700	1	1	84.3333		700	1	1	84.6667		700	1	1	49
701	1	1	25		701	1	1	85		701	1	1	84.6667		701	1	1	84.3333		701	2	1	84.6667		701	1	1	49
702	1	1	25		702	1	1	85		702	1	1	84.6667		702	1	1	84.3333		702	2	1	84.6667		702	1	1	47
703	1	1	24		703	1	1	85		703	1	1	84.6667		703	1	1	84.3333		703	3	1	84.6667		703	1	1	47
704	1	1	24		704	1	1	85		704	1	1	84.6667		704	1	1	84.3333		704	3	1	84.6667		704	1	1	45
705	1	1	22		705	1	1	85		705	1	1	84.6667		705	1	1	84.3333		705	3	1	84.6667		705	1	1	44
706	1	1	22		706	1	1	85		706	1	1	84.6667		706	1	1	84.3333		706	3	1	84.6667		706	1	1	44
707	1	1	22		707	1	1	85		707	1	1	84.6667		707	1	1	84.3333		707	3	1	84.6667		707	1	1	42
708	1	1	20		708	1	1	85		708	1	1	84.6667		708	1	1	84.3333		708	2	1	84.6667		708	1	1	41
709	1	1	20		709	1	1	85		709	1	1	84.6667		709	1	1	84.3333		709	2	1	84.6667		709	1	1	40
710	1	1	20		710	1	1	85		710	1	1	84.6667		710	1	1	84.3333		710	1	1	84.6667		710	1	1	40
711	1	1	20		711	1	1	85		711	1	1	84.6667		711	1	1	84.3333		711	1	1	84.6667		711	1	1	39
712	1	1	21		712	1	1	85		712	1	1	84.6667		712	1	1	84.3333		712	1	1	84.6667		712	1	1	39
713	1	1	21		713	1	1	85		713	1	1	84.6667		713	1	1	84.3333		713	1	1	84.6667		713	1	1	39
714	1	1	22		714	1	1	85		714	1	1	84.6667		714	1	1	84.3333		714	1	1	84.6667		714	1	1	39
715	1	1	23		715	1	1	85		715	1	1	84.6667		715	1	1	84.3333		715	2	1	84.6667		715	1	1	38
716	1	1	25		716	1	1	85		716	1	1	84.6667		716	1	1	84.6667		716	2	1	84.6667		716	1	1	38
717	1	1	25		717	1	1	85		717	1	1	84.6667		717	1	1	84.6667		717	2	1	84.6667		717	1	1	39
718	1	1	26		718	1	1	85		718	1	1	84.6667		718	1	1	84.6667		718	2	1	84.6667		718	1	1	40
719	1	1	27		719	1	1	85		719	1	1	84.6667		719	1	1	84.6667		719	3	1	84.6667		719	1	1	40
720	1	1	27		720	1	1	85		720	1	1	84.6667		720	1	1	84.6667		720	3	1	84.6667		720	1	1	41
721	1	1	29		721	1	1	85		721	1	1	84.6667		721	1	1	84.6667		721	5	1	84.6667		721	1	1	42
722	1	1	29		722	1	1	85		722	1	1	84.6667		722	1	1	84.6667		722	5	1	84.6667		722	1	1	43
723	1	1	29		723	1	1	85		723	1	1	84.6667		723	1	1	84.6667		723	3	1	84.6667		723	1	1	43
724	1	1	30		724	1	1	85		724	1	1	84.6667		724	1	1	84.6667		724	3	1	84.6667		724	1	1	44
725	1	1	30		725	1	1	85		725	1	1	84.6667		725	1	1	84.6667		725	3	1	84.6667		725	1	1	44
726	1	1	30		726	1	1	85		726	1	1	84.6667		726	1	1	84.6667		726	3	1	84.6667		726	1	1	44
727	1	1	30		727	1	1	85		727	1	1	84.6667		727	1	1	84.6667		727	3	1	84.6667		727	1	1	45
728	1	1	30		728	1	1	85		728	1	1	84.6667		728	1	1	84.6667		728	2	1	84.6667		728	1	1	45
729	1	1	30		729	1	1	85		729	1	1	84.6667		729	1	1	84.6667		729	2	1	84.6667		729	1	1	46
730	1	1	31		730	1	1	85		730	1	1	84.6667		730	1	1	84.6667		730	2	1	84.6667		730	1	1	46
731	1	1	32		731	1	1	85		731	1	1	84.6667		731	1	1	84.6667		731	1	1	84.6667		731	1	1	46
732	1	1	32		732	1	1	85		732	1	1	84.6667		732	1	1	84.3333		732	1	1	84.6667		732	1	1	47
733	1	1	34		733	1	1	85		733	1	1	84.6667		733	1	1	84.3333		733	1	1	84.6667		733	1	1	47
734	1	1	35		734	1	1	85		734	1	1	84.6667		734	1	1	84.3333		734	1	1	84.6667		734	1	1	47
735	1	1	35		735	1	1	85		735	1	1	84.6667		735	1	1	84.3333		735	1	1	84.6667		735	1	1	46
736	1	1	36		736	1	1	85		736	1	1	84.6667		736	1	1	84.3333		736	0	1	84.6667		736	1	1	44
737	1	1	39		737	1	1	85		737	1	1	84.6667		737	1	1	84.3333		737	0	1	84.6667		737	1	1	44
738	1	1	40		738	1	1	85		738	1	1	84.6667		738	1	1	84.3333		738	0	1	84.6667		738	1	1	44
739	1	1	41		739	1	1	85		739	1	1	84.6667		739	1	1	84.3333		739	0	1	85		739	1	1	44
740	1	1	43		740	1	1	84		740	1	1	84.6667		740	1	1	84.3333		740	0	1	84.3333		740	1	1	42
741	1	1	43		741	2	1	84		741	1	1	84.6667		741	1	1	84.3333		741	1	1	84.3333		741	1	1	42
742	1	1	43		742	2	1	84		742	1	1	84.6667		742	1	1	84.3333		742	1	1	84.3333		742	1	1	41
743	1	1	43		743	1	1	84		743	1	1	84.6667		743	1	1	84.3333		743	1	1	84.3333		743	1	1	41
744	1	1	43		744	1	1	81		744	1	1	84.6667		744	1	1	84.3333		744	1	1	84.3333		744	1	1	41
745	1	1	42		745	1	1	80		745	1	1	84.6667		745	1	1	84.3333		745	1	1	84.3333		745	1	1	42
746	1	1	42		746	1	1	79		746	1	1	84.6667		746	1	1	84.3333		746	1	1	84.3333		746	1	1	42
747	1	1	42		747	1	1	79		747	1	1	84.6667		747	1	1	84.3333		747	1	1	84		747	1	1	44
748	1	1	42		748	1	1	76		748	1	1	84.6667		748	1	1	84.3333		748	1	1	84		748	1	1	44
749	1	1	42		749	1	1	74		749	1	1	84.6667		749	1	1	84.6667		749	1	1	83.6667		749	1	1	44
750	1	1	42		750	1	1	71		750	1	1	84.6667		750	1	1	84.6667		750	1	2	83.6667		750	1	1	46
751	1	1	42		751	1	1	66		751	1	1	84.6667		751	1	1	84.6667		751	1	2	83.3333		751	1	1	46
752	1	1	42		752	1	1	65		752	1	1	84.6667		752	1	1	84.6667		752	1	2	83.6667		752	1	1	46
753	1	1	42		753	1	1	60		753	1	1	84.6667		753	1	1	84.6667		753	1	2	84.3333		753	1	1	47
754	1	1	42		754	2	1	60		754	1	1	84.6667		754	1	1	84.6667		754	1	1	84		754	1	1	48
755	1	1	43		755	2	1	55		755	1	1	84.6667		755	1	1	84.6667		755	1	2	82.3333		755	1	1	49
756	1	1	44		756	2	1	54		756	1	1	84.6667		756	1	1	84.6667		756	1	2	81		756	1	1	50
757	1	1	44		757	3	1	51		757	1	1	84.6667		757	1	1	84.6667		757	1	2	78		757	1	1	49
758	1	1	45		758	2	1	50		758	1	1	84.6667		758	1	1	84.6667		758	1	2	71.6667		758	1	1	48
759	1	1	47		759	2	1	47		759	1	1	84.6667		759	1	1	84.6667		759	1	2	65		759	1	1	45
760	1	1	47		760	2	0	46		760	1	1	84.6667		760	1	1	84.6667		760	1	2	56		760	1	1	45
761	1	1	48		761	1	0	46		761	1	1	84.6667		761	1	1	84.6667		761	1	2	43.3333		761	1	1	42
762	1	1	48		762	1	0	46		762	1	1	84.6667		762	1	1	84.6667		762	1	2	43.3333		762	1	1	38
763	1	1	49		763	2	0	43		763	1	1	84.6667		763	1	1	84.6667		763	2	2	34		763	1	1	36
764	1	1	50		764	3	0	42		764	1	1	84.6667		764	1	1	84.6667		764	1	3	25.6667		764	1	1	33
765	1	1	51		765	4	1	40		765	1	1	84.6667		765	1	1	84.3333		765	1	3	16.3333		765	2	1	29
766	1	1	51		766	5	1	38		766	1	1	84.6667		766	1	1	84.3333		766	1	3	10.3333		766	2	1	29
767	1	1	51		767	5	2	37		767	1	1	84.6667		767	1	1	84.3333		767	1	3	8.3333		767	1	1	28
768	1	1	51		768	6	2	37		768	1	1	84.6667		768	1	1	84.3333		768	1	3	3.3333		768	2	1	28
769	1	1	51		769	11	4	33		769	1	1	84.6667		769	1	1	84.3333		769	1	3	0		769	2	1	29
770	1	1	51		770	11	5	31		770	1	1	84.6667		770	1	1	84.3333		770	1	4	0		770	2	1	30
771	1	1	51		771	11	5	28		771	1	1	84.6667		771	1	1	84.3333		771	1	5	1		771	2	1	31
772	1	1	51		772	11	6	24		772	1	1	84.6667		772	1	1	84.3333		772	2	5	1		772	2	1	31
773	1	1	52		773	12	6	21		773	1	1	84.6667		773	1	1	84.3333		773	2	5	1		773	2	1	31
774	1	1	52		774	12	8	22		774	1	1	84.6667		774	1	1	84.3333		774	3	5	1		774	2	1	31
775	1	1	51		775	12	9	20		775	1	1	84.6667		775	1	1	84.3333		775	4	5	1		775	1	1	32
776	1	1	51		776	14	10	18		776	1	1	84.6667		776	1	1	84.3333		776	5	5	1		776	1	1	32
777	1	1	51		777	13	10	17		777	1	1	84.6667		777	1	1	84.3333		777	5	5	1		777	1	1	32
778	1	1	49		778	11	12	16		778	1	1	84.6667		778	1	1	84.3333		778	5	4	1		778	1	1	31
779	1	1	49		779	11	12	14		779	1	1	84.6667		779	1	1	84.3333		779	5	4	1		779	1	1	31
780	1	1	49		780	11	13	14		780	1	1	84.6667		780	1	1	84.3333		780	5	5	1		780	1	1	32
781	1	1	48		781	11	13	14		781	1	1	84.6667		781	1	1	84.3333		781	3	5	1		781	1	1	32
782	1	1	46		782	11	14	13		782	1	1	84.6667		782	1	1	84.3333		782	4	6	1		782	1	1	34
783	1	1	46		783	14	15	13		783	1	1	84.6667		783	1	1	84.3333		783	4	7	1		783	1	1	34
784	1	1	46		784	15	17	13		784	1	1	84.6667		784	1	1	84.3333		784	5	7	1		784	1	1	34
785	1	1	45		785	20	18	12		785	1	1	84.6667		785	1	1	84.3333		785	6	9	1		785	1	1	37
786	1	1	41		786	21	18	12		786	1	1	84.6667		786	1	1	84.3333		786	7	10	1		786	2	1	39
787	1	1	41		787	25	19	11		787	1	1	84.6667		787	1	1	83.3333		787	8	10	1		787	2	1	39
788	1	1	40		788	25	20	10		788	1	1	84.6667		788	1	1	84		788	8	11	1		788	2	1	40
789	1	1	39		789	26	23	10		789	1	1	84.6667		789	1	1	84		789	8	12	1		789	2	1	41
790	1	1	38		790	29	25	10		790	1	1	84.6667		790	1	0	84		790	6	13	1		790	2	1	41
791	1	1	38		791	31	27	9		791	1	1	84.6667		791	1	1	82.3333		791	7	15	1.6667		791	3	1	43
792	1	1	36		792	33	29	9		792	1	1	84.6667		792	1	0	82.3333		792	6	17	1.6667		792	3	1	44
793	1	1	33		793	33	30	8		793	1	1	84.6667		793	1	1	83.3333		793	6	21	1.6667		793	3	1	45
794	1	1	30		794	34	33	8		794	1	1	84.6667		794	1	1	83.6667		794	5	20	1.6667		794	5	1	47
795	1	1	30		795	34	35	8		795	1	1	84.6667		795	1	1	84.3333		795	7	25	1.6667		795	5	1	47
796	1	1	27		796	35	37	7		796	1	1	84.6667		796	1	1	84.3333		796	10	29	1.6667		796	5	1	48
797	1	1	25		797	37	41	7		797	1	1	84.6667		797	2	1	84.3333		797	13	33	1.6667		797	6	1	51
798	1	1	25		798	38	42	7		798	1	1	84.6667		798	2	1	84.6667		798	14	36	1.6667		798	8	1	52
799	1	1	24		799	39	43	7		799	1	1	84.6667		799	2	1	84.3333		799	24	39	1.6667		799	10	1	53
800	1	1	24		800	40	43	7		800	1	1	84.6667		800	2	1	84.3333		800	33	39	1.6667		800	12	1	54
801	1	1	24		801	40	45	8		801	1	1	84.6667		801	2	1	84		801	40	43	1.6667		801	12	1	56
802	1	1	24		802	43	45	8		802	1	1	84.6667		802	2	1	82		802	48	48	1.6667		802	12	1	58
803	1	1	24		803	43	46	7		803	1	1	84.6667		803	3	1	78		803	48	50	1.6667		803	13	1	60
804	1	1	24		804	44	47	7		804	1	1	84.6667		804	2	1	76		804	56	55	1.6667		804	14	1	63
805	1	1	24		805	45	48	6		805	1	1	84.6667		805	2	1	72.6667		805	57	55	1.6667		805	13	1	64
806	1	1	23		806	43	48	6		806	1	1	84.6667		806	2	1	68.3333		806	54	63	1.6667		806	13	1	64
807	1	1	22		807	44	50	5		807	1	1	84.6667		807	1	1	63.6667		807	44	64	1.6667		807	13	1	65
808	1	1	17		808	43	50	5		808	1	1	84.6667		808	1	1	56.6667		808	39	69	1.6667		808	14	1	65
809	1	1	15		809	44	52	4		809	1	1	84.6667		809	1	1	49.3333		809	31	73	1.6667		809	13	2	64
810	1	1	15		810	44	52	4		810	1	1	84.6667		810	1	1	40		810	22	75	1.6667		810	14	3	62
811	1	1	13		811	45	54	3		811	1	1	84.6667		811	2	1	26.3333		811	15	77	1.6667		811	13	3	62
812	1	1	12		812	47	54	2		812	1	1	84.6667		812	2	1	17.6667		812	9	79	1.6667		812	13	2	60
813	1	1	12		813	49	56	2		813	1	1	84.6667		813	3	1	12		813	9	81	1.6667		813	13	1	60
814	1	1	10		814	50	56	1		814	1	1	84.6667		814	3	1	7.3333		814	9	83	1.6667		814	13	1	58
815	1	1	9		815	51	59	1		815	1	1	84.6667		815	3	1	3.3333		815	12	84	1.6667		815	12	1	58
816	1	1	8		816	51	59	1		816	1	1	85		816	3	1	3		816	14	85	1.6667		816	13	1	56
817	1	1	8		817	51	61	1		817	1	1	85		817	3	1	2.3333		817	23	85	1.6667		817	13	2	56
818	1	1	7		818	52	61	1		818	1	1	85		818	3	1	2		818	23	85	1.6667		818	12	2	56
819	1	1	7		819	54	63	2		819	1	1	85		819	2	1	0.6667		819	31	85	1.6667		819	12	6	54
820	1	1	7		820	55	63	3		820	1	1	84.3333		820	2	1	1		820	39	85	1.6667		820	13	6	53
821	1	1	7		821	57	66	3		821	1	1	84.3333		821	2	1	1		821	41	85	1.6667		821	13	9	51
822	1	1	7		822	58	66	3		822	1	1	83		822	2	1	1		822	47	85	1.6667		822	13	11	50
823	1	1	7		823	59	66	3		823	1	1	82.3333		823	2	1	0.6667		823	47	85	1.6667		823	16	14	49
824	1	1	7		824	58	66	3		824	1	1	81.6667		824	2	1	0.6667		824	50	85	1.6667		824	19	14	45
825	1	1	7		825	61	67	3		825	1	1	82		825	3	1	1		825	54	85	1.6667		825	19	26	43
826	1	1	6		826	61	67	2		826	1	1	82		826	6	1	1.6667		826	53	85	1.6667		826	21	27	44
827	1	1	6		827	61	68	2		827	1	1	81.3333		827	6	1	2		827	56	84	1.6667		827	24	30	43
828	1	1	6		828	62	68	2		828	1	1	80.3333		828	9	1	2		828	56	84	1.6667		828	25	29	42
829	1	1	6		829	62	69	2		829	1	1	80		829	8	1	2.3333		829	57	84	1.6667		829	28	31	42
830	1	0	5		830	63	69	2		830	1	1	80		830	8	1	2.3333		830	58	83	1		830	31	31	41
831	1	0	5		831	63	69	2		831	1	1	78.3333		831	9	1	1.6667		831	57	83	1		831	32	31	39
832	1	0	5		832	63	70	2		832	1	1	78.3333		832	9	1	1		832	56	82	1		832	32	28	37
833	1	1	4		833	63	70	2		833	1	1	77.6667		833	10	1	1		833	56	82	1		833	39	26	36
834	1	1	4		834	62	70	2		834	1	1	77.3333		834	12	1	1		834	53	80	1		834	39	23	34
835	1	1	4		835	61	70	2		835	1	1	75.6667		835	12	1	1		835	50	79	1		835	41	22	34
836	1	2	4		836	59	71	2		836	0	1	75.3333		836	13	1	1		836	47	78	1		836	40	21	32
837	1	2	3		837	57	71	2		837	0	1	73.6667		837	15	1	1		837	42	76	1		837	43	21	31
838	1	3	2		838	55	72	1		838	0	1	73		838	15	1	1		838	42	76	1		838	46	24	29
839	1	3	2		839	56	72	1		839	0	1	73		839	17	1	1		839	37	73	1		839	47	24	28
840	1	3	2		840	54	74	1		840	0	1	72.3333		840	18	1	1		840	32	71	1		840	46	26	27
841	1.6667	3	1		841	54	74	1		841	1	2	72.3333		841	19	1	1		841	26	70	1		841	46	28	27
842	1	6	1		842	52	74	1		842	1	3	71.6667		842	19	1	1		842	28	68	1		842	47	29	26
843	1	6	1		843	51	74	1		843	2	4	71.3333		843	18	1	1		843	28	68	1		843	48	28	25
844	1.6667	6	1		844	51	75	1		844	2	5	71.3333		844	18	1	1		844	33	66	1		844	48	30	25
845	1.6667	7	1		845	52	75	1		845	2	8	71.3333		845	16	1	1		845	36	65	1		845	50	29	24
846	2	7	1		846	52	76	1		846	4	7	70.6667		846	15	1	1		846	36	65	1		846	50	30	24
847	1.3333	8	1		847	55	76	1		847	6	10	70		847	15	1	1		847	47	68	1		847	53	26	24
848	1.6667	8	1		848	57	76	1		848	7	15	70		848	14	1	1		848	47	68	1		848	53	25	23
849	0.6667	8	1		849	60	76	1		849	10	22	69.3333		849	13	1	1		849	60	69	1.6667		849	58	22	25
850	1.3333	8	1		850	62	76	1		850	10	28	69.3333		850	13	1	1		850	67	68	1.6667		850	58	21	24
851	2	9	1		851	65	76	1		851	17	36	68		851	12	1	1		851	65	70	1.6667		851	60	21	24
852	2.3333	10	1		852	65	77	1		852	24	36	68		852	13	1	1		852	65	70	1.6667		852	55	20	24
853	0.3333	10	1		853	66	77	1		853	34	45	66.3333		853	15	1	1		853	63	71	1.6667		853	55	21	24
854	0.3333	11	1		854	67	77	1		854	46	53	66.3333		854	16	1	1.6667		854	65	72	1.6667		854	58	25	22
855	0.6667	12	1		855	67	78	1		855	57	64	64.6667		855	18	1	1.6667		855	63	72	1.6667		855	58	27	21
856	1	12	1		856	68	78	1		856	57	71	64.6667		856	20	1	1.6667		856	60	72	1.6667		856	59	31	21
857	1.6667	12	1		857	68	79	1		857	69	71	62.3333		857	21	1	1.6667		857	61	71	1.6667		857	58	31	21
858	1.3333	12	1		858	70	80	1		858	81	76	59.6667		858	22	1	1.6667		858	61	70	1.6667		858	60	32	20
859	2.3333	12	1		859	69	80	1		859	85	78	59.3333		859	25	1	1.6667		859	64	69	1.6667		859	64	36	20
860	3.3333	13	1		860	69	80	1		860	83	79	55.6667		860	27	2	1.6667		860	68	69	1.6667		860	64	39	19
861	5	13	1		861	68	80	1		861	78	81	55		861	28	2	1.6667		861	67	71	1.6667		861	68	44	19
862	5	13	1		862	70	81	1		862	76	83	51.6667		862	31	2	1.6667		862	72	71	1.6667		862	70	48	18
863	6	14	1		863	69	81	1		863	69	82	51.6667		863	33	3	1.6667		863	70	71	1.6667		863	73	54	16
864	7.6667	14	1		864	70	81	1		864	58	81	48.3333		864	34	4	1.6667		864	71	72	1.6667		864	74	54	16
865	7.6667	14	1		865	70	82	1		865	45	79	48.3333		865	35	4	1.6667		865	67	72	1.6667		865	75	60	15
866	7.3333	13	1		866	71	82	1		866	36	79	44.6667		866	37	4	1.6667		866	62	73	1.6667		866	75	67	15
867	7.6667	13	1		867	71	84	1		867	21	76	44.3333		867	39	7	1.6667		867	56	73	1.6667		867	76	70	13
868	6.6667	13	1		868	71	84	1		868	21	74	42.6667		868	41	6	1.6667		868	53	74	1.6667		868	78	72	12
869	7	14	1		869	71	85	1		869	13	74	42		869	43	6	1.6667		869	54	75	1.6667		869	79	73	12
870	6	14	1		870	72	84	1		870	6	73	41.6667		870	46	7	1.6667		870	52	75	1.6667		870	80	74	10
871	5	15	1		871	71	84	1		871	2	69	41.6667		871	49	6	1.6667		871	45	75	1.6667		871	80	73	9
872	4.6667	16	1		872	71	84	1		872	2	66	41.6667		872	51	5	1.6667		872	44	77	1.6667		872	81	73	8
873	3.3333	16	1		873	71	84	1		873	7	63	40.3333		873	51	5	1.6667		873	47	76	1.6667		873	81	75	7
874	3.3333	17	1		874	72	84	1		874	6	59	40.3333		874	48	6	1.6667		874	46	77	1.6667		874	82	74	8
875	3.3333	19	1		875	71	85	1		875	2	59	39		875	42	4	1.6667		875	50	79	1.6667		875	82	77	8
876	2.6667	20	1		876	72	85	1		876	2	55	39		876	38	4	1.6667		876	54	79	1.6667		876	83	77	8
877	3	20	1		877	72	85	1		877	1	51	37.6667		877	37	5	1.6667		877	60	80	1.6667		877	83	78	8
878	4.3333	20	1		878	72	85	1		878	1	42	37.6667		878	34	6	1.6667		878	65	80	1.6667		878	84	78	8
879	7.3333	21	1		879	71	86	1		879	1	34	36.3333		879	33	6	1.6667		879	63	80	1.6667		879	86	78	7
880	8	20	1		880	73	86	1		880	2	34	32		880	33	8	1.6667		880	64	81	1.6667		880	87	80	7
881	10.3333	20	1		881	73	85	1		881	1	24	32		881	39	9	1		881	64	81	1.6667		881	85	82	7
882	12.3333	23	1		882	73	85	1		882	1	20	30.3333		882	42	9	1		882	63	81	1.6667		882	85	82	5
883	13.3333	23	1		883	73	86	1		883	1	13	30		883	44	9	1		883	63	82	1.6667		883	86	82	5
884	13.3333	23	1		884	76	86	1		884	1	9	28.3333		884	54	10	1		884	56	83	1.6667		884	86	82	4
885	12.6667	21	1		885	77	86	1		885	1	3	27.3333		885	56	11	1		885	57	84	1.6667		885	86	83	4
886	11.6667	20	1		886	79	85	1		886	1	3	25		886	57	12	1		886	57	84	1.6667		886	86	85	4
887	11.6667	21	1		887	76	85	1		887	1	0	25		887	60	13	1		887	59	84	1.6667		887	86	85	4
888	10.3333	21	1		888	76	85	1		888	1	0	23.3333		888	61	16	1		888	62	85	1.6667		888	86	85	4
889	9.6667	19	1		889	75	86	1		889	1	0	21		889	63	20	1		889	63	85	1.6667		889	86	85	4
890	10.3333	20	1		890	75	85	1		890	1	1	20.3333		890	65	24	1		890	66	85	1.6667		890	86	85	4
891	10	20	1		891	74	85	1		891	1	1	18.6667		891	67	29	1		891	71	85	1.6667		891	85	85	2
892	9.6667	20	1		892	73	85	1		892	1	1	18		892	65	31	1		892	75	85	1.6667		892	85	85	2
893	9.6667	20	1		893	74	85	1		893	1	1	16.3333		893	68	38	1		893	78	85	1.6667		893	85	85	2
894	8.6667	22	1		894	75	85	1		894	1	1	16.3333		894	71	40	1		894	80	85	1.6667		894	85	85	2
895	6.3333	23	1		895	77	85	1		895	1	1	15.3333		895	76	40	1		895	82	85	1.6667		895	85	85	2
896	4.6667	24	1		896	77	85	1		896	1	2	14.6667		896	79	42	1		896	85	85	1.6667		896	85	85	2
897	5.3333	25	1		897	77	85	1		897	1	2	13.6667		897	81	44	1.6667		897	85	85	1.6667		897	86	85	2
898	2.3333	26	1		898	79	85	1		898	1	2	13.6667		898	82	42	1.6667		898	87	85	1.6667		898	86	85	2
899	1.3333	27	1		899	79	85	1		899	1	2	12.3333		899	82	43	1.6667		899	86	85	1.6667		899	86	85	2
900	0.3333	26	1		900	79	85	1		900	1	1	11		900	83	45	1.6667		900	87	85	1.6667		900	86	85	2
901	0.3333	24	1		901	78	85	1		901	1	1	10.6667		901	84	45	1.6667		901	85	85	1.6667		901	86	85	2
902	0.6667	25	1		902	75	85	1		902	1	1	9.3333		902	86	46	1.6667		902	85	85	1.6667		902	86	85	2
903	0.3333	26	1		903	75	85	1		903	1	1	8.6667		903	86	49	1.6667		903	85	85	1.6667		903	86	85	2
904	1.6667	26	1		904	75	85	1		904	1	1	8.6667		904	87	52	1.6667		904	85	85	1.6667		904	86	85	2
905	3.6667	26	1		905	75	85	1		905	1	1	8.6667		905	86	58	1.6667		905	85	85	1.6667		905	86	85	2
906	3.6667	27	1		906	75	85	1		906	1	1	8.6667		906	86	62	1.6667		906	86	85	1.6667		906	86	85	2
907	5.6667	29	1		907	74	85	1		907	1	1	8		907	86	62	1.6667		907	86	85	1		907	86	85	2
908	11	29	1		908	75	85	1		908	1	1	7.6667		908	86	67	1.6667		908	86	85	1.6667		908	86	85	2
909	13.3333	30	1		909	76	85	1		909	1	1	7.3333		909	85	72	1.6667		909	86	85	1.6667		909	86	85	2
910	14.6667	31	1		910	76	85	1		910	1	1	5		910	85	76	1.6667		910	86	85	1.6667		910	86	85	2
911	18.6667	33	1		911	76	85	1		911	1	1	2		911	85	78	1.6667		911	86	85	1.6667		911	86	85	2
912	21.6667	33	1		912	76	85	1		912	1	1	2		912	85	81	1.6667		912	86	85	1.6667		912	86	85	2
913	21.6667	34	1		913	77	85	1		913	1	1	1		913	86	82	1.6667		913	86	85	1.6667		913	86	85	2
914	23	34	1		914	78	85	1		914	1	1	1		914	86	84	1		914	86	85	1.6667		914	86	85	2
915	24	36	1		915	79	85	1		915	1	1	1		915	86	84	1		915	86	85	1.6667		915	86	85	2
916	26	37	1		916	79	85	1		916	1	1	1		916	86	85	1		916	86	85	1.6667		916	86	85	2
917	24.3333	37	1		917	80	85	1		917	1	1	1		917	86	85	1		917	86	85	1.6667		917	86	85	2
918	24	39	1		918	80	85	1		918	1	1	1		918	86	86	1		918	86	85	1.6667		918	86	85	2
919	26.3333	40	1		919	80	85	1		919	1	1	1		919	86	86	1		919	86	85	1.6667		919	86	85	2
920	28	40	1		920	81	85	1		920	1	1	1		920	85	86	1		920	86	85	1.6667		920	86	85	2
921	28	42	1		921	81	85	1		921	1	1	1		921	85	86	1		921	86	85	1.6667		921	86	85	2
922	31.3333	44	1		922	83	85	1		922	1	1	1		922	85	86	1		922	86	85	1.6667		922	86	85	2
923	34.3333	45	1		923	83	85	1		923	1	1	1		923	85	85	1		923	86	85	1.6667		923	86	85	2
924	34.6667	46	1		924	84	85	1		924	1	1	1		924	85	85	1		924	85	85	1.6667		924	86	85	2
925	37.6667	49	1		925	84	85	1		925	1	1	1		925	85	85	1		925	86	85	1.6667		925	86	85	2
926	39.6667	49	1		926	83	85	1		926	1	1	1		926	85	85	1		926	86	85	1.6667		926	86	85	2
927	38	49	1		927	84	85	1		927	1	1	1		927	85	85	1		927	85	85	1.6667		927	86	85	2
928	38	49	1		928	83	85	1		928	1	1	1		928	85	85	1		928	85	85	1.6667		928	86	85	2
929	31	49	1		929	83	85	1		929	1	1	1		929	85	86	1		929	85	85	1.6667		929	86	85	2
930	28	48	1		930	82	85	1		930	1	1	1		930	85	86	1		930	84	85	1.6667		930	86	85	2
931	22.3333	48	1		931	81	85	1		931	1	1	1		931	85	86	1		931	82	85	1.6667		931	86	85	2
932	22.3333	48	1		932	81	85	2		932	1	1	1		932	85	86	1		932	82	85	1.6667		932	86	85	2
933	18.6667	49	1		933	81	85	2		933	1	1	1		933	85	86	1		933	81	85	1.6667		933	86	85	2
934	18.3333	50	1		934	83	85	2		934	1	1	1		934	85	86	1		934	80	85	1.6667		934	86	85	2
935	18.3333	50	1		935	82	85	2		935	1	1	1		935	85	85	1		935	80	85	1.6667		935	86	85	2
936	23.3333	52	1		936	81	85	2		936	1	1	1		936	85	85	1		936	79	85	1.6667		936	86	85	2
937	28	56	1		937	81	85	2		937	1	1	1		937	85	84	1		937	79	85	1.6667		937	86	85	2
938	27.6667	56	1		938	82	85	2		938	1	1	1		938	85	85	1		938	80	85	1.6667		938	86	85	2
939	35.3333	55	1		939	81	85	2		939	1	1	1		939	85	86	1		939	80	85	1.6667		939	86	85	2
940	45	53	2		940	81	85	2		940	1	1	1		940	85	86	1		940	80	85	1.6667		940	86	85	2
941	44	52	2		941	80	85	2		941	1	1	1		941	85	86	1		941	82	85	1.6667		941	86	85	2
942	48.6667	49	2		942	80	85	2		942	1	1	1		942	85	86	1		942	83	85	1.6667		942	86	85	2
943	52	49	2		943	80	85	2		943	1	1	1		943	85	84	1		943	84	85	1.6667		943	86	85	2
944	48	47	2		944	79	85	2		944	1	1	1		944	85	81	1		944	86	85	1.6667		944	86	85	2
945	49	46	2		945	75	85	2		945	1	1	1		945	85	81	1		945	86	85	1.6667		945	86	85	2
946	48.3333	44	2		946	74	85	2		946	1	1	1		946	86	79	1		946	86	85	1.6667		946	86	85	2
947	48.3333	44	2		947	74	85	2		947	1	1	1		947	86	78	1.6667		947	85	85	1.6667		947	86	85	2
948	48.3333	45	2		948	72	85	2		948	1	1	1		948	86	77	1.6667		948	83	85	1.6667		948	86	85	2
949	54	47	2		949	70	85	2		949	1	1	1		949	86	77	1.6667		949	82	85	1.6667		949	86	85	2
950	57.6667	46	2		950	70	85	2		950	1	1	1		950	86	77	1.6667		950	82	85	1.6667		950	86	85	2
951	54.6667	50	2		951	70	85	2		951	1	1	1		951	86	77	1.6667		951	81	85	1.6667		951	86	85	2
952	46.6667	53	2		952	69	85	2		952	1	1	1		952	86	78	1.6667		952	80	85	1.6667		952	86	85	2
953	44	57	2		953	71	85	2		953	1	1	1		953	84	78	1.6667		953	79	85	1.6667		953	86	85	2
954	44	57	2		954	72	85	1		954	1	1	1		954	83	78	1.6667		954	77	85	1.6667		954	86	85	2
955	39.3333	63	2		955	73	85	1		955	1	1	1		955	82	77	1.6667		955	77	85	1.6667		955	86	85	2
956	36.3333	66	2		956	73	85	1		956	1	1	1		956	81	77	1.6667		956	77	85	1.6667		956	86	85	2
957	32.3333	65	2		957	75	85	1		957	1	1	1		957	79	77	1.6667		957	76	85	1.6667		957	86	85	2
958	35	66	2		958	76	85	1		958	1	1	1		958	79	74	1.6667		958	76	85	1.6667		958	86	85	2
959	38.6667	67	2		959	77	85	1		959	1	1	1		959	78	74	1.6667		959	75	85	1.6667		959	86	85	2
960	42.3333	67	2		960	78	85	1		960	1	1	1		960	78	73	1.6667		960	75	85	1.6667		960	86	86	2
961	50.3333	71	2		961	80	85	1		961	1	1	1		961	77	73	1.6667		961	72	85	1.6667		961	86	86	2
962	59	71	2		962	80	85	1		962	1	1	1		962	77	71	1.6667		962	72	85	1.6667		962	86	85	2
963	59.3333	71	2		963	81	85	1		963	1	1	1		963	76	71	1.6667		963	71	85	1.6667		963	86	85	2
964	63	72	2		964	83	85	1		964	1	1	1		964	76	70	1		964	68	85	1.6667		964	86	85	2
965	65.3333	73	2		965	82	85	1		965	1	1	1		965	77	70	1		965	68	85	1.6667		965	86	85	2
966	62.6667	73	2		966	82	85	1		966	1	1	1		966	76	70	1		966	67	85	1		966	86	85	2
967	60.3333	75	2		967	83	85	1		967	1	1	1		967	76	70	1		967	68	85	1		967	86	85	2
968	57.6667	77	2		968	83	85	1		968	1	1	1		968	76	69	1		968	68	85	1		968	85	85	2
969	56.6667	77	2		969	84	85	1		969	1	1	1		969	74	69	1		969	68	85	1		969	85	86	2
970	56	78	2		970	84	85	1		970	1	1	1		970	73	67	1		970	68	85	1		970	85	86	2
971	55.6667	79	2		971	85	85	1		971	1	1	1		971	73	66	1		971	71	85	1		971	85	85	2
972	57	79	2		972	86	85	1		972	1	1	1		972	74	65	1		972	71	85	1		972	85	85	2
973	57.3333	79	2		973	87	85	1		973	1	1	1		973	74	63	1		973	73	85	1		973	85	85	2
974	65.6667	79	2		974	88	84	1		974	1	1	1		974	73	62	1		974	75	85	1		974	85	84	2
975	70	79	2		975	87	84	1		975	1	1	1		975	72	62	1		975	75	85	1		975	85	84	2
976	70	81	2		976	87	85	1		976	1	1	1		976	72	63	1		976	74	85	1		976	85	84	2
977	74.6667	82	2		977	87	85	1		977	1	1	1		977	72	63	1		977	72	85	1		977	85	82	2
978	77	82	2		978	85	85	1		978	1	1	1		978	72	63	1		978	71	85	1		978	85	76	2
979	78.6667	81	2		979	81	85	1		979	1	1	1		979	73	61	1		979	71	85	1		979	85	76	2
980	80.3333	81	2		980	76	85	1		980	1	1	1		980	73	60	1.6667		980	71	85	1		980	85	74	2
981	83.3333	82	2		981	73	85	1		981	1	1	1		981	73	61	1		981	75	85	1		981	85	74	2
982	84.3333	82	2		982	66	85	1		982	1	1	1		982	73	61	1		982	75	85	1		982	85	72	2
983	85.3333	82	2		983	66	85	1		983	1	1	1		983	72	60	1		983	75	85	1		983	85	72	2
984	86	82	2		984	63	85	1		984	1	1	1		984	72	61	1		984	75	85	1		984	85	71	2
985	86.3333	83	2		985	61	85	1		985	1	1	1		985	72	63	1		985	76	85	1		985	85	71	1
986	86.3333	83	2		986	60	85	1		986	1	1	1		986	72	64	1		986	76	82	1		986	85	70	1
987	86.3333	84	2		987	61	85	1		987	1	1	1		987	70	64	1		987	76	80	1		987	85	69	1
988	86.3333	84	2		988	61	85	1		988	1	1	1		988	68	66	1		988	73	74	1		988	85	70	1
989	86.3333	85	2		989	65	85	1		989	1	1	1		989	65	66	1		989	73	64	1		989	85	70	1
990	86.3333	85	2		990	69	85	1		990	1	1	1		990	61	65	1		990	74	61	1		990	85	71	1
991	86.3333	85	2		991	68	85	1		991	1	1	1		991	61	60	1		991	64	52	1		991	85	70	2
992	86.3333	85	2		992	68	85	1		992	1	1	1		992	62	55	1		992	62	51	1		992	85	70	2
993	86.3333	85	2		993	69	84	1		993	1	1	1		993	63	49	1		993	53	40	1		993	85	68	2
994	86.3333	85	2		994	72	83	1		994	1	1	1		994	63	42	1		994	51	39	1		994	85	70	2
995	86.3333	85	2		995	73	79	1		995	1	1	1		995	64	34	1		995	42	28	1		995	85	68	2
996	84.6667	85	2		996	75	74	1		996	1	1	1		996	67	26	1		996	32	18	1		996	85	71	2
997	84.6667	85	2		997	75	71	1		997	1	1	1		997	63	16	1		997	31	18	1		997	85	69	2
998	84.6667	85	2		998	75	68	1		998	1	1	1		998	66	10	1		998	21	11	1		998	85	70	2
999	85	85	2		999	70	64	1		999	1	1	1		999	67	5	1		999	20	10	1		999	85	69	2
1000	85	85	2		1000	69	55	1		1000	1	1	1		1000	69	0	1		1000	12	6	1		1000	85	67	1
1001	85	85	2		1001	64	49	1		1001	1	1	1		1001	66	0	1		1001	7	6	1		1001	85	63	1
1002	85	85	2		1002	62	40	1		1002	1	1	1		1002	64	1	1		1002	7	3	1		1002	84	58	2
1003	85	85	2		1003	55	34	1		1003	1	1	1		1003	62	1	1		1003	4	3	1		1003	84	52	1
1004	85	85	2		1004	52	25	1		1004	1	1	1		1004	61	0	1		1004	6	3	1		1004	83	43	1
1005	85	85	2		1005	48	25	1		1005	1	1	1		1005	55	0	1		1005	3	3	1.6667		1005	83	38	1
1006	85	85	2		1006	45	18	1		1006	1	1	1		1006	52	0	1		1006	5	3	1.6667		1006	83	35	2
1007	86	85	2		1007	37	14	1		1007	1	1	1		1007	49	0	1		1007	8	3	1.6667		1007	83	28	1
1008	86	85	2		1008	32	10	1		1008	1	1	1		1008	41	0	1		1008	9	3	1.6667		1008	83	23	2
1009	86	85	2		1009	26	8	1		1009	1	1	1		1009	37	0	1		1009	11	3	1.6667		1009	84	20	3
1010	86	85	2		1010	21	6	1		1010	1	1	1		1010	33	1	1		1010	7	3	1.6667		1010	84	16	4
1011	86	85	2		1011	19	6	1		1011	1	1	1		1011	27	0	1		1011	7	3	1.6667		1011	81	14	6
1012	86	85	2		1012	19	6	1		1012	1	1	1		1012	22	0	1		1012	6	3	1.6667		1012	81	15	6
1013	86	85	2		1013	11	5	1		1013	1	1	1		1013	17	1	1		1013	3	3	1.6667		1013	81	14	6
1014	86	85	2		1014	9	4	1		1014	1	1	1		1014	14	1	1		1014	3	4	1.6667		1014	83	14	7
1015	86	85	2		1015	7	3	1		1015	1	1	1		1015	11	1	1		1015	1	4	1.6667		1015	83	13	8
1016	86	85	2		1016	5	2	1		1016	1	1	1		1016	8	1	1		1016	0	4	1.6667		1016	88	11	8
1017	86	85	2		1017	2	2	1		1017	1	1	1		1017	6	1	1		1017	2	4	1.6667		1017	88	11	6
1018	86	85	2		1018	1	0	1		1018	1	1	1		1018	5	1	1		1018	3	4	1.6667		1018	87	8	6
1019	86	85	2		1019	1	0	1		1019	1	1	1		1019	2	1	1		1019	3	3	1.6667		1019	87	8	6
1020	86	85	2		1020	1	0	1		1020	1	1	1		1020	2	1	1		1020	3	6	1.6667		1020	85	7	7
1021	86	85	2		1021	1	1	1		1021	1	1	1		1021	1	1	1		1021	5	5	1.6667		1021	84	5	8
1022	86	85	2		1022	1	1	1		1022	1	1	1		1022	0	1	1		1022	4	4	1.6667		1022	81	3	9
1023	86	85	2		1023	1	1	1		1023	1	1	1		1023	0	1	1		1023	3	4	1.6667		1023	81	5	9
1024	86	85	2		1024	1	1	1		1024	1	1	1		1024	0	1	1		1024	3	4	1.6667		1024	80	7	9
1025	86	85	2		1025	1	1	1		1025	1	1	1		1025	0	1	1		1025	3	4	1.6667		1025	79	3	8
1026	86	85	2		1026	1	1	1		1026	1	1	1		1026	0	1	1		1026	2	3	1.6667		1026	75	3	8
1027	86	85	2		1027	1	1	1		1027	1	1	1		1027	0	1	1		1027	1	3	1.6667		1027	73	4	9
1028	86	85	2		1028	1	1	1		1028	1	1	1		1028	1	1	1		1028	1	3	1.6667		1028	72	5	10
1029	86	85	2		1029	1	1	1		1029	1	1	1		1029	1	1	1		1029	1	3	1.6667		1029	72	6	12
1030	86	85	2		1030	1	1	1		1030	1	1	1		1030	1	1	1		1030	0	2	1.6667		1030	72	5	11
1031	86	85	2		1031	1	1	1		1031	1	1	1		1031	1	1	1		1031	1	2	1.6667		1031	71	4	16
1032	86	85	2		1032	1	1	1		1032	1	1	1		1032	1	1	1		1032	1	2	1.6667		1032	71	3	20
1033	86	85	2		1033	1	1	1		1033	1	1	1		1033	1	1	1		1033	1	2	1.6667		1033	71	3	26
1034	86	85	2		1034	1	1	1		1034	1	1	1		1034	1	1	1		1034	1	2	1.6667		1034	70	2	33
1035	86	85	2		1035	1	1	1		1035	1	1	1		1035	1	1	1		1035	1	2	1.6667		1035	70	2	38
1036	86	85	2		1036	1	1	1		1036	1	1	1		1036	1	1	1		1036	1	2	1.6667		1036	70	1	38
1037	86	85	2		1037	1	1	1		1037	1	1	1		1037	1	1	1		1037	1	2	1.6667		1037	69	1	46
1038	86	85	2		1038	1	1	1		1038	1	1	1		1038	1	1	1		1038	1	2	1.6667		1038	67	1	52
1039	86	85	2		1039	1	1	1		1039	1	1	1		1039	1	1	1		1039	1	3	1.6667		1039	66	1	56
1040	86	85	2		1040	1	1	1		1040	1	1	1		1040	1	1	1		1040	1	3	1.6667		1040	65	1	59
1041	86	85	2		1041	1	1	1		1041	1	1	1		1041	1	1	1		1041	1	4	1.6667		1041	65	1	62
1042	86	85	2		1042	1	1	1		1042	1	1	1		1042	1	1	1		1042	0	5	1.6667		1042	65	1	62
1043	86	85	2		1043	1	1	1		1043	1	1	1		1043	1	1	1		1043	0	6	1.6667		1043	67	1	65
1044	86	85	2		1044	1	1	1		1044	1	1	1		1044	1	1	1		1044	0	8	1		1044	68	1	66
1045	86	85	2		1045	1	1	2		1045	1	1	1		1045	1	1	1		1045	2	11	1		1045	67	1	68
1046	86	85	2		1046	1	1	2		1046	1	1	1		1046	1	1	1		1046	2	13	1		1046	68	1	69
1047	86	85	2		1047	1	1	2		1047	1	1	1		1047	1	1	1		1047	2	20	1		1047	68	1	69
1048	86	85	2		1048	1	1	2		1048	1	1	1		1048	1	1	1		1048	2	28	1		1048	68	1	68
1049	86	85	2		1049	1	1	2		1049	1	1	1		1049	1	1	1		1049	1	35	1		1049	68	2	71
1050	86	85	2		1050	1	1	2		1050	1	1	1		1050	1	1	1		1050	4	45	1		1050	66	2	75
1051	86	85	2		1051	1	1	2		1051	1	1	1		1051	1	1	1		1051	4	45	1		1051	65	2	78
1052	86	85	2		1052	1	1	2		1052	1	1	1		1052	1	1	1		1052	8	57	1		1052	63	2	81
1053	86	85	2		1053	1	1	2		1053	1	1	1		1053	1	1	1		1053	15	65	1		1053	63	2	80
1054	86	85	2		1054	1	1	2		1054	1	1	1		1054	1	1	1		1054	24	75	1		1054	64	0	83
1055	86	85	2		1055	1	1	2		1055	1	1	1		1055	1	1	1		1055	30	81	1		1055	59	0	83
1056	86	85	2		1056	1	1	2		1056	1	1	1		1056	1	1	1		1056	30	81	1		1056	57	0	84
1057	86	85	2		1057	1	1	2		1057	1	1	1		1057	1	1	1		1057	39	84	1		1057	54	0	84
1058	86	85	2		1058	1	1	2		1058	1	1	1		1058	1	1	1		1058	44	85	1		1058	49	2	84
1059	86	85	2		1059	1	1	2		1059	1	1	1		1059	1	1	1		1059	45	84	1		1059	49	2	84
1060	86	85	2		1060	1	1	2		1060	1	1	1		1060	1	1	1		1060	47	84	1		1060	46	3	84
1061	86	85	2		1061	1	1	2		1061	1	1	1		1061	1	1	1		1061	47	85	1		1061	39	4	84
1062	86	85	2		1062	1	1	2		1062	1	1	1		1062	1	1	1		1062	51	85	1		1062	34	4	85
1063	86	85	2		1063	1	1	1		1063	1	1	1		1063	1	1	1		1063	59	85	1		1063	31	2	86
1064	86	85	2		1064	1	1	1		1064	1	1	1		1064	1	1	1		1064	65	85	1		1064	31	2	85
1065	86	85	2		1065	1	1	1		1065	1	1	1		1065	1	1	1		1065	72	85	1		1065	28	2	86
1066	86	85	2		1066	1	1	1		1066	1	1	1		1066	1	1	1		1066	72	84	1		1066	27	2	85
1067	86	85	2		1067	1	1	1		1067	1	1	1		1067	1	1	1		1067	76	84	1		1067	27	1	85
1068	86	85	2		1068	1	1	1		1068	1	1	1		1068	1	1	1		1068	74	83	1		1068	29	1	85
1069	86	85	2		1069	1	1	1		1069	1	1	1		1069	1	1	1		1069	73	82	1		1069	29	0	85
1070	86	85	2		1070	1	1	1		1070	1	1	1		1070	1	1	1		1070	64	75	1		1070	29	0	85
1071	86	85	2		1071	1	0	1		1071	1	1	1		1071	1	1	1		1071	64	63	1		1071	31	0	85
1072	86	85	2		1072	1	0	1		1072	1	1	1		1072	1	1	1		1072	53	53	1		1072	32	1	85
1073	86	85	2		1073	1	0	1		1073	1	1	1		1073	1	1	1		1073	39	49	1		1073	33	1	85
1074	86	85	2		1074	1	0	1		1074	1	1	1		1074	1	1	1		1074	31	36	1		1074	32	1	84
1075	86	85	2		1075	1	0	1		1075	1	1	1		1075	1	1	1		1075	20	30	1		1075	30	1	84
1076	86	85	2		1076	1	0	1		1076	1	1	1		1076	1	1	1		1076	20	20	1		1076	28	1	84
1077	86	85	2		1077	1	1	1		1077	1	1	1		1077	1	1	1		1077	11	16	1		1077	27	1	85
1078	86	85	2		1078	1	1	1		1078	1	1	1		1078	1	1	1		1078	4	13	1		1078	26	1	85
1079	86	85	2		1079	1	1	1		1079	1	1	1		1079	1	1	1		1079	2	9	1		1079	26	1	85
1080	86	85	2		1080	1	3	1		1080	1	1	1		1080	1	1	1		1080	1	6	1		1080	27	1	85
1081	86	85	2		1081	1	3	1		1081	1	1	1		1081	1	1	1		1081	1	3	1		1081	28	1	85
1082	86	85	2		1082	1	4	1		1082	1	1	1		1082	1	1	1		1082	0	2	1		1082	28	1	85
1083	86.3333	85	2		1083	1	4	1		1083	1	1	1		1083	1	1	1		1083	0	1	1		1083	30	1	85
1084	85	85	2		1084	1	4	1		1084	1	1	1		1084	1	1	1		1084	0	1	1		1084	35	1	85
1085	85	85	2		1085	1	4	1		1085	1	1	1		1085	1	1	1		1085	1	1	1		1085	37	1	85
1086	84.6667	85	2		1086	5	5	1		1086	1	1	1		1086	1	1	1		1086	1	1	1		1086	40	1	85
1087	84.6667	85	2		1087	4	5	1		1087	1	1	1		1087	1	1	1		1087	1	1	1		1087	44	1	85
1088	84.6667	85	2		1088	4	5	1		1088	1	1	1		1088	1	1	1		1088	1	1	1		1088	44	1	85
1089	85	85	2		1089	3	4	1		1089	1	1	1		1089	1	1	1		1089	1	1	1		1089	47	1	85
1090	85	85	2		1090	1	4	1		1090	1	1	1		1090	1	1	1		1090	1	1	1		1090	47	1	85
1091	85	85	2		1091	1	3	1		1091	1	1	1		1091	1	1	1		1091	1	1	1		1091	47	1	85
1092	85	85	2		1092	1	2	1		1092	1	1	1		1092	1	1	1		1092	1	1	1		1092	46	1	84
1093	85	85	2		1093	1	1	1		1093	1	1	1		1093	1	1	1		1093	1	1	1		1093	46	1	84
1094	85	85	2		1094	1	1	1		1094	1	1	1		1094	1	1	1		1094	1	1	1		1094	46	1	85
1095	85	85	2		1095	1	1	1		1095	1	1	1		1095	1	1	1		1095	1	1	1		1095	44	1	84
1096	85.6667	85	2		1096	1	1	1		1096	1	1	1		1096	1	1	1		1096	1	1	1		1096	41	1	84
1097	86	86	2		1097	1	1	1		1097	1	1	1		1097	1	1	1		1097	1	1	1		1097	38	1	84
1098	87.6667	86	2		1098	1	1	1		1098	1	1	1		1098	1	1	1		1098	1	1	1		1098	36	1	84
1099	89	86	2		1099	1	1	1		1099	1	1	1		1099	1	1	1		1099	1	1	1		1099	33	1	84
1100	89.6667	85	2		1100	1	1	1		1100	1	1	1		1100	1	1	1		1100	1	1	1		1100	33	1	84
1101	86	84	2		1101	1	1	1		1101	1	1	1		1101	1	1	1		1101	1	1	1		1101	29	1	84
1102	83	83	2		1102	1	2	1		1102	1	1	1		1102	1	1	1		1102	1	1	1		1102	25	1	84
1103	79.6667	82	2		1103	1	2	1		1103	1	1	1		1103	1	1	1		1103	1	1	1		1103	23	1	84
1104	77.6667	81	2		1104	1	2	1		1104	1	1	1		1104	1	1	1		1104	1	1	1		1104	20	1	85
1105	76.6667	79	2		1105	1	1	1		1105	1	1	1		1105	1	1	1		1105	1	1	1		1105	20	1	85
1106	67.3333	79	2		1106	1	1	1		1106	1	1	1		1106	1	1	1		1106	1	1	1		1106	16	1	84
1107	63.3333	77	2		1107	1	1	1		1107	1	1	1		1107	1	1	1		1107	1	1	1		1107	13	1	83
1108	57.3333	74	2		1108	1	1	1		1108	1	1	1		1108	1	1	1		1108	1	1	1		1108	10	1	83
1109	57.3333	72	2		1109	1	1	1		1109	1	1	1		1109	1	1	1		1109	1	1	1		1109	8	1	83
1110	53	70	2		1110	1	1	1		1110	1	1	1		1110	1	1	1		1110	1	1	1		1110	7	1	83
1111	49.3333	66	2		1111	1	1	1		1111	1	1	1		1111	1	1	1		1111	1	1	1		1111	4	1	84
1112	51.3333	64	2		1112	1	1	1		1112	1	1	1		1112	1	1	1		1112	1	1	1		1112	4	1	84
1113	46.6667	62	2		1113	1	1	1		1113	1	1	1		1113	1	1	1		1113	1	1	1		1113	1	1	84
1114	41	61	2		1114	1	1	1		1114	1	1	1		1114	1	1	1		1114	1	1	1		1114	1	1	85
1115	40	60	1		1115	1	1	1		1115	1	1	1		1115	1	1	1		1115	1	1	1		1115	1	1	85
1116	40	54	1		1116	1	1	1		1116	1	1	1		1116	1	1	1		1116	1	1	1		1116	1	1	85
1117	35.6667	52	1		1117	1	1	1		1117	1	1	1		1117	1	1	1		1117	1	1	1		1117	1	1	85
1118	34	50	1		1118	1	1	1		1118	1	1	1		1118	1	1	1		1118	1	1	1		1118	1	1	85
1119	26.3333	42	1		1119	1	1	1		1119	1	1	1		1119	1	1	1		1119	1	1	1		1119	1	1	84
1120	27	37	2		1120	1	1	1		1120	1	1	1		1120	1	1	1		1120	1	1	1		1120	1	1	84
1121	23	37	2		1121	1	1	1		1121	1	1	1		1121	1	1	1		1121	1	1	1		1121	1	1	84
1122	18.3333	32	2		1122	1	1	1		1122	1	1	1		1122	1	1	1		1122	1	1	1		1122	1	1	84
1123	14.3333	28	2		1123	1	1	1		1123	1	1	1		1123	1	1	1		1123	1	1	1		1123	1	1	84
1124	12.3333	26	2		1124	1	1	1		1124	1	1	1		1124	1	1	1		1124	1	1	1		1124	1	1	83
1125	11	23	2		1125	1	1	1		1125	1	1	1		1125	1	1	1		1125	1	1	1		1125	1	1	83
1126	10.3333	20	4		1126	1	1	1		1126	1	1	1		1126	1	1	1		1126	1	1	1		1126	1	1	83
1127	7.6667	17	5		1127	1	1	1		1127	1	1	1		1127	1	1	1		1127	1	1	1		1127	1	1	83
1128	3.6667	13	6		1128	1	1	1		1128	1	1	1		1128	1	1	1		1128	1	1	1		1128	1	1	83
1129	4	12	6		1129	1	1	1		1129	1	1	1		1129	1	1	1		1129	1	1	1		1129	1	1	82
1130	3	10	8		1130	1	1	1		1130	1	1	1		1130	1	1	1		1130	1	1	1		1130	2	1	82
1131	2	8	10		1131	1	1	1		1131	1	1	1		1131	1	1	1		1131	1	1	1		1131	2	1	82
1132	1	6	10		1132	1	1	1		1132	1	1	1		1132	1	1	1		1132	1	1	1		1132	1	1	81
1133	1	6	11		1133	1	1	1		1133	1	1	1		1133	1	1	1		1133	1	1	1		1133	1	1	82
1134	0	4	14		1134	1	1	1		1134	1	1	1		1134	1	1	1		1134	1	1	1		1134	1	1	80
1135	0	3	14		1135	1	1	1		1135	1	1	1		1135	1	1	1		1135	1	1	1		1135	1	1	79
1136	1	2	15		1136	1	1	1		1136	1	1	1		1136	1	1	1		1136	1	1	1		1136	1	1	79
1137	1	2	16		1137	1	1	1		1137	1	1	1		1137	1	1	1		1137	1	1	1		1137	1	1	78
1138	1	2	17		1138	1	1	1		1138	1	1	1		1138	1	1	1		1138	1	1	1		1138	1	1	77
1139	1	2	19		1139	1	1	1		1139	1	1	1		1139	1	1	1		1139	1	1	1		1139	1	1	77
1140	1	2	21		1140	1	1	1		1140	1	1	1		1140	1	1	1		1140	1	1	1		1140	1	1	77
1141	1	1	22		1141	1	1	1		1141	1	1	1		1141	1	1	1		1141	1	1	1		1141	1	1	77
1142	1	1	24		1142	1	1	1		1142	1	1	1		1142	1	1	1		1142	1	1	1		1142	0	1	76
1143	1	1	26		1143	1	1	1		1143	1	1	1		1143	1	1	1		1143	1	1	1		1143	0	1	76
1144	1	1	26		1144	1	1	1							1144	1	1	1		1144	1	1	1		1144	0	1	76
1145	1	1	27		1145	1	1	1							1145	1	1	1		1145	1	1	1		1145	0	1	76
1146	1	1	29		1146	1	1	1							1146	1	1	1		1146	1	1	1
1147	1	1	29		1147	1	1	1							1147	1	1	1		1147	1	1	1
1148	1	1	29		1148	1	1	1							1148	1	1	1		1148	1	1	1
1149	1	1	30												1149	1	1	1		1149	1	1	1
1150	1	1	32												1150	1	1	1		1150	1	1	1
1151	1	1	32												1151	1	1	1
1152	1	1	34												1152	1	1	1
1153	1	1	36												1153	1	1	1
1154	1	1	37												1154	1	1	1
1155	1	1	38
1156	1	1	40
1157	1	1	42
1158	1	1	44
