# Supplementary material for: Nanomechanical action opens endo-lysosomal compartments
Source: Nat Commun. 2023 Oct 20;14:6645. doi: 10.1038/s41467-023-42280-9 (PMC10589329; doi:10.1038/s41467-023-42280-9)
Supplement: Supplementary file 4 — Source Data [file 41467_2023_42280_MOESM4_ESM.zip › Source Data/Figure 4.xlsx]

## Sheet: Sheet1
Figure 4b
No	102.1	102.8	96.8	98.3	97.5	105.1	94.5	102.8	105.9	102.7	102.1	101.3	98.3	99.8	94.5	100.6	89.2	97.5	106.6	102.8	101.3	99.8	99.8	101.3	103.6	96.8	101.3	100.6
UV/Vis	96	92.2	102.8	92.2	97.5	99.8	94.5	102.1	89.2	96	93.8	89.2	86.2	70.3	83.9	93.8	91.5	93	99.1	94.5	88.5	83.2	83.9	77.9	69.6	74.1	80.9	68.8
Figure 4f
No	1.3657	1.9382	2.1936	1.0142	1.8963	1.935	1.2067	2.0218	1.7122	1.3058	1.5834	1.4726	2.0822	1.2761	2.2528
UV/Vis	1.8366	1.895	1.3071	1.5011	2.2801	2.1372	2.5967	2.7794	3.3861	2.33	2.5702	3.2364	3.219	4.6261	4.1148
Figure 4i
No	6831	5940	5888	99615	53535	67321	103100	92490	109123	102700	106300	115400
UV/Vis	4993	5772	5401	72075	94295	73023	161500	134100	130500	184400	179600	157300
