# Supplementary material for: Nanomechanical action opens endo-lysosomal compartments
Source: Nat Commun. 2023 Oct 20;14:6645. doi: 10.1038/s41467-023-42280-9 (PMC10589329; doi:10.1038/s41467-023-42280-9)
Supplement: Supplementary file 4 — Source Data [file 41467_2023_42280_MOESM4_ESM.zip › Source Data/Figure 5.xlsx]

## Sheet: Sheet1
Figure 5b
No	0.844	0.881	0.873	0.911	0.851	0.819	0.83	0.79	0.84
UV/Vis	0.931	0.893	0.89	0.65	0.574	0.731	0.518	0.553	0.514
Figure 5c
No	5.17	6.66	5.25	22.3	24.1	22.6	24.1	27.1	25.9	24.6	27.1	27.8
UV/Vis	9.02	8.15	5.51	26.7	20.3	20.7	33.9	30.1	36.7	44.9	48	42.6
