# Supplementary material for: Nanomechanical action opens endo-lysosomal compartments
Source: Nat Commun. 2023 Oct 20;14:6645. doi: 10.1038/s41467-023-42280-9 (PMC10589329; doi:10.1038/s41467-023-42280-9)
Supplement: Supplementary file 4 — Source Data [file 41467_2023_42280_MOESM4_ESM.zip › Source Data/Figure 6.xlsx]

## Sheet: Sheet1
Figure 6c
No	1.93	1.77	2.44		2.16	1.35	2.94		8.83	7.55	8.61		7.25	7.91	8.13		7.93	7.06	8.78
UV/Vis	2.32	1.39	2.07		2.67	1.8	2.22		8.12	8.51	7.7		12.1	11.4	13.9		20.6	18.4	17.9
Figure 6e
No	9.07	8.51	8.84		9.65	9.1	8.36		18.1	16.4	19.6		20.8	19.4	20.5		18.6	17.4	21.3
UV/Vis	8.41	9.02	8.05		8.88	8.29	8.63		19.2	18.5	18		27.7	25	27.2		34.8	33.5	34
Figure 6f
0	45.4002	44.88	51.3802	52.1501	54.2754	34.6272		0	60.5204	52.5437	48.1893	48.4948	48.3969	49.4958		0	64.125	64.9011	58.009	64.0378	64.375	46.5851
2	84.625	78.2927	74.6146	57.2918	79.1251	80.3374		2	85.2532	78.0613	68.8632	81.7452	76.5604	64.4179		2	80.4743	83.1464	69.12	73.1196	80.6183	83.6336
4	134.006	111.632	125.159	129.351	121.404	136.377		4	102.628	129.601	84.5673	150.903	100.554	105.198		4	127.603	93.8576	81.5391	83.041	76.5	77.8435
6	205.877	227.974	213.98	220.199	154.481	186.829		6	133.43	240.029	188.032	150.867	143.82	136.591		6	122.58	106.385	109.525	113.923	82.8793	102.018
8	408.078	404.837	284.906	369.623	300.055	293.681		8	139.855	237.388	330.062	235.742	225.42	199.92		8	207.035	154.106	173.274	171.872	150.588	159.807
10	617.233	717.479	684.494	620.598	487.023	425.98		10	197.858	411.066	470.185	256.689	401.561	321.226		10	329.79	183.95	201.052	206.584	160.957	174.229
14	973.824	1512.08	1011.66	1166.15	739.53	702.293		14	318.159	817.862	839.212	356.687	739.302	615.852		14	468.994	256.977	342.183	296.762	253.439	235.675
18	1219.75		1399.5	1500.42	1030.88	838.003		18	755.973	1186.18	1338.21	565.959	1233.98	1021.35		18	756.498	432.04	529.78	410.386	427.657	388.579
22	1617.43		1743.64		1244.54	1149.75		22	1061.51	1403.44	1699.54	882.79	1505	1395.88		22	902.33	514.968	604.432	629.432	501.437	673.77
26					1705.74	1495.43		26	1551.89	1708.23		1136.73		1722.65		26	1141.65	705.085	933.456	977.745	722.465	902.561
30								30				1388.67				30	1521.45	1010.55	1204.75	1212.6	959.223	1113.77
								34				1667.65				34		1327.57	1503.89	1443.95	1200.94	1204.75
																38		1663.34		1788.85	1501.55	1377.5
																42						1507.43
Figure 6g
0	45.4002	44.88	51.3802	52.1501	54.2754	34.6272		60.5204	52.5437	48.1893	48.4948	48.3969	49.4958		64.125	64.9011	58.009	64.0378	64.375	46.5851
2	84.625	78.2927	74.6146	57.2918	79.1251	80.3374		85.2532	78.0613	68.8632	81.7452	76.5604	64.4179		80.4743	83.1464	69.12	73.1196	80.6183	83.6336
4	134.006	111.632	125.159	129.351	121.404	136.377		102.628	129.601	84.5673	150.903	100.554	105.198		127.603	93.8576	81.5391	83.041	76.5	77.8435
6	205.877	227.974	213.98	220.199	154.481	186.829		133.43	240.029	188.032	150.867	143.82	136.591		122.58	106.385	109.525	113.923	82.8793	102.018
8	408.078	404.837	284.906	369.623	300.055	293.681		139.855	237.388	330.062	235.742	225.42	199.92		207.035	154.106	173.274	171.872	150.588	159.807
10	617.233	717.479	684.494	620.598	487.023	425.98		197.858	411.066	470.185	256.689	401.561	321.226		329.79	183.95	201.052	206.584	160.957	174.229
14	973.824	1512.08	1011.66	1166.15	739.53	702.293		318.159	817.862	839.212	356.689	739.302	615.852		468.994	256.977	342.183	296.762	253.439	235.675
18								755.973	1186.18	1338.21	565.959	1233.98	1021.35		756.498	432.04	529.78	410.386	427.657	388.579
Figure 6h						Figure 6i				Figure 6j				Figure 6k
14	1					9.81	13.7	23.4		7.87	18.6	31.3		9.81	14.1	22.8
16						8.77	13.6	19.1		8.02	16.3	28.4		10.7	13.1	23.6
16						8.91	14.5	22.8		8.88	22.5	35.5		9.92	14.9	25
17
17
18	1
18
18
20
20
20
21
21
22	1	1
22	1	1
22
24
24
24
26	1	1
26	1	1
28
28
28
30		1	1
30
30
32
32
32
32
34		1	1
36
36
36
38			1
38			1
38			1
38
44			1
