# Supplementary material for: Nanomechanical action opens endo-lysosomal compartments
Source: Nat Commun. 2023 Oct 20;14:6645. doi: 10.1038/s41467-023-42280-9 (PMC10589329; doi:10.1038/s41467-023-42280-9)
Supplement: Supplementary file 4 — Source Data [file 41467_2023_42280_MOESM4_ESM.zip › Source Data/Supplementary Figure 6-16.xlsx]

## Sheet: Sheet1
Figure S6a				Figure S6b				Figure S6c						Figure S6e				Figure S6f
0	0	100		0	0	100		5	24	25	25	27		0	0	100		0	0	100
1	49.9	59.7		1	64.3	57.1		20	6	7	6	6		5	29.7	61.3		5	32.8	71.2
2	69.9	47.6		2	73.5	52.1		50	1	1	1	1		10	40.9	50.2		10	45.9	55.7
3	86.3	19.8		3	87.8	27.4								15	65.2	44.8		15	66.1	41.9
4	94.3	13.8		4	94.8	22.1		Figure S6d						20	74.8	29.4		20	79	30.3
5	96.7	10.9		5	96.5	15.5		5	31	25	25	27		25	86.8	15.2		25	90.1	16.8
6	99.3	2		6	98.1	1		20	6	8	6	6		30	97.1	6		30	95.7	5.9
7	100	0		7	100	0		50	2	1	1	1		35	99	1		35	99.9	1
8	100	0		8	100	0								40	100	0		40	100	0
9	100	0		9	100	0								45	100	0		45	100	0
10	100	0		10	100	0								50	100	0		50	100	0
Figure S6h				Figure S6i
0	100	0		0	100	0
2	98.4	14.8		2	99.4	16.1
4	96.9	24.3		4	96.1	27.9
6	95.5	32.2		6	95.3	35.4
8	95.1	39.5		8	94	41.6
10	94.3	44.3		10	92.6	52.9
24	92.1	57.1		24	91.2	68.2
48	91.4	74.3		48	90.7	80.3
72	90.4	85.2		72	89.8	83.8
Figure S7							Figure S8a
0	0	0	6	10			No	182.07	172.55	160.99	175.44	169.15	165.92	197.71	158.95	153.17	25.67	21.76	17.51
1	0	0	4	14			UV/Vis	151.98	205.7	189.21	187.68	150.45	163.54	192.27	166.94	154.02	23.63	27.37	19.55
2	0	0	4	11
3	0	0	5	16			Figure S8c
4	0	0	5	14			No	0.934	0.901	0.923	0.894	0.902	0.901	0.8958	0.8335	0.872
5	0	0	5	12			UV/Vis	0.921	0.935	0.925	0.812	0.813	0.784	0.71	0.74	0.68
6	0	0	6	13
7	0	0	5	14
8	0	0	5	23			Figure S9a
9	0	0	6	13			0.5	-38.2	-44.1	-43.5		0.5	-41.4	-40.5	-43.6		0.5	-28.2	-40.5	-44.2
10	0	0	8	13			1.25	-10.9	-19.2	4.1		1.25	-15.8	-3.1	7.7		1.25	-11.5	-8.3	2.5
11	0	0	12	19			2.5	24.7	12.4	23.1		2.5	25.6	23.7	32.1		2.5	27.6	20.3	29.8
12	0	0	13	18			5	33.1	35	30.7		5	30.5	40.4	38.2		5	35.1	30.6	37.6
13	0	0	14	16			10	38.1	32.5	30.6		10	41.1	33.5	30.3		10	33.7	35.2	40.8
14	0	0	9	22
15	0	0	14	20			Figure S9b
16	0	0	14	17			0.5	131.34	140.33	142.95		0.5	122.43	127.08	122.62		0.5	135.96	130.04	125.66
17	0	0	14	22			1.25	182.4	187.6	153.99		1.25	159.27	147.66	155.05		1.25	157.5	139.78	148.09
18	0	0	14	21			2.5	163.65	153.97	175.08		2.5	138.82	145.7	145.29		2.5	140.6	131.54	145.92
19	0	0	15	26			5	144.92	150.07	152.33		5	136.38	141.5	137.84		5	143.08	136.86	144
20	0	0	19	27			10	135.19	147.02	151.81		10	126.73	137.61	139.7		10	136.66	137.46	138.09
21	0	0	13	19
22	2	0	17	19			Figure S9d
23	2	3	10	24			300	1.0521	1.0682		300	1.0789	1.05441
24	2	3	10	15			305	0.9192	0.9061		305	0.9203	0.898881
25	0	10	10	18			310	0.8843	0.8532		310	0.8562	0.84769
26	3	21	13	24			315	0.8964	0.8421		315	0.8394	0.849338
27	9	17	12	25			320	0.9253	0.8176		320	0.8309	0.870659
28	17	28	23	24			325	0.9677	0.8199		325	0.8277	0.901147
29	17	38	27	32			330	1.013	0.8143		330	0.818	0.925455
30	28	44	35	42			335	1.0224	0.7975		335	0.7955	0.935652
31	44	56	35	36			340	0.9929	0.7724		340	0.7703	0.925558
32	80	75	49	41			345	0.978	0.7431		345	0.7421	0.909696
33	95	89	66	50			350	0.9505	0.7094		350	0.7084	0.880547
34	89	86	82	76			355	0.9142	0.6751		355	0.6732	0.848102
35	85	86	79	77			360	0.8691	0.6436		360	0.6464	0.806696
36	88	85	79	74			365	0.8147	0.6053		365	0.6087	0.758286
37	86	88	74	77			370	0.7419	0.5514		370	0.559	0.691542
38	88	84	67	68			375	0.6816	0.5136		375	0.509	0.639424
39	84	83	67	63			380	0.6321	0.4831		380	0.478	0.59431
40	89	80	76	68			385	0.5743	0.4502		385	0.4496	0.548063
41	93	91	76	70			390	0.5231	0.4191		390	0.421	0.502331
42	88	91	85	82			395	0.4763	0.3939		395	0.3953	0.460204
43	85	96	77	82			400	0.4292	0.3674		400	0.3698	0.415914
44	94	75	68	83			405	0.3819	0.3417		405	0.3451	0.374096
45	89	49	49	54			410	0.3401	0.3186		410	0.3218	0.337222
46	25	43	42	46			415	0.3025	0.2947		415	0.3025	0.305086
47	8	24	39	44			420	0.2746	0.2814		420	0.2878	0.282426
48	6	17	34	41			425	0.257	0.2737		425	0.2785	0.269139
49	3	12	29	43			430	0.243	0.2657		430	0.271	0.258427
50	2	8	33	32			435	0.2328	0.2584		435	0.2648	0.248127
51	1	12	25	32			440	0.2234	0.2506		440	0.2588	0.241638
52	1	9	35	42			445	0.215	0.2447		445	0.2518	0.234531
53	0	4	23	35			450	0.2084	0.2394		450	0.2466	0.228557
54	1	2	19	31			455	0.2027	0.2329		455	0.2392	0.22145
55	2	0	17	39			460	0.1963	0.2278		460	0.2334	0.21321
56	2	0	21	39			465	0.1901	0.2234		465	0.2251	0.207236
57	2	1	14	24			470	0.1815	0.2175		470	0.2173	0.201262
58	2	2	15	23			475	0.1756	0.2117		475	0.2127	0.196318
59	1	0	15	18			480	0.1701	0.2053		480	0.2078	0.189829
60	0	1	13	16			485	0.1642	0.1989		485	0.2021	0.185091
61	1	0	14	16			490	0.1602	0.1928		490	0.1957	0.180559
62	1	0	13	14			495	0.1556	0.1853		495	0.1906	0.176645
63	2	3	12	19			500	0.1517	0.1748		500	0.184	0.172113
64	3	2	10	15			505	0.1477	0.1658		505	0.1766	0.167787
65	2	0	10	18			510	0.1437	0.1607		510	0.1715	0.161401
66	1	0	15	18			515	0.1405	0.1557		515	0.1661	0.157075
67	1	1	14	16			520	0.1385	0.1512		520	0.1621	0.153264
68	1	1	14	15			525	0.1362	0.1483		525	0.158	0.148938
69	1	0	8	15			530	0.1343	0.1485		530	0.1538	0.145745
70	0	0	8	14			535	0.1324	0.1469		535	0.151	0.143891
71	2	1	7	14			540	0.1295	0.1448		540	0.1487	0.141831
72	5	0	8	14			545	0.1278	0.1417		545	0.1459	0.140698
73	5	1	7	10			550	0.1274	0.1398		550	0.1448	0.142449
74	0	1	7	13
75	3	3	7	16
76	4	4	13	16			Figure S10
77	4	15	26	32			86.5	101.4	95.4	90.3	95.1	97.2	90.1	98.6	97	30.3	39.2	26.5
78	11	39	34	29
79	7	30	30	39
80	6	31	30	40			Figure S11a
81	16	31	32	40			No	1	1.03	0.97			0.98	0.94	1.08			1.01	0.93	1.06
82	25	38	39	27			UV/Vis	1.03	0.94	1.11			1.57	1.42	1.39			1.97	2.02	1.75
83	17	33	45	37
84	21	43	49	35			No	0.99	1.06	0.95			1.04	1.03	0.93			1.01	1.07	0.92
85	36	39	49	46			UV/Vis	0.98	0.93	1.11			1.05	1.09	1.13			1.17	1.13	1.06
86	25	41	45	46
87	31	43	47	50			No	0.99	0.93	1.08			1.02	0.96	1.02			1.04	1.01	0.95
88	57	53	43	45			UV/Vis	0.93	0.94	0.97			0.9	0.93	0.94			1.01	1	0.95
89	59	47	41	45
90	42	42	41	42			Figure S11b
91	29	38	35	42			No	0.99	0.99	1.02			0.95	1.07	1.08			1.04	1.05	0.91
92	27	39	35	38			UV/Vis	1.04	1.07	1.01			1.62	1.57	1.51			2.2	2.06	1.99
93	38	44	37	45
94	43	47	37	47			No	0.97	0.98	1.05			0.99	0.99	1.02			1.06	1.01	0.93
95	45	46	35	41			UV/Vis	0.92	0.91	0.94			1.5	1.55	1.49			1.89	2.02	1.88
96	49	44	37	41
97	43	43	43	41			No	1	0.93	1.07			1.03	1.05	0.92			1.01	1.05	0.94
98	50	44	41	41			UV/Vis	1.06	1.11	1.05			1.38	1.41	1.37			1.6	1.71	1.55
99	44	46	42	41
100	54	48	49	39			Figure S11d
101	71	50	51	39			No	125.3	131.6	122.8	125	132.4	130.7	134.8	129.5	143.6
102	79	58	61	51			UV/Vis	129.1	141.5	120.4	141.3	139.7	92.5	81.3	150.1	155.9
103	82	59	58	50
104	82	74	69	52			Figure S11e
105	90	91	71	68			No	0.14	0.14	0.17	0.15	0.17	0.17	0.17	0.16	0.17
106	88	85	61	62			UV/Vis	0.15	0.16	0.15	0.22	0.27	0.24	0.28	0.32	0.33
107	84	73	57	67
108	80	81	57	57
109	80	82	56	60			Figure S12
110	82	80	62	59			83.2	65.8	62.4	73.2	69.1	62.8	76.2	61.9	63.4	3.5	4.1	4
111	84	88	60	59
112	84	75	59	60
113	81	77	62	64			Figure S13c
114	81	89	62	73			1.27154	1.3138	1.30863		1.48326	1.45092	1.42834		1.67086	1.69345	1.70115		1	1.02	0.98
115	86	77	56	70
116	78	66	49	68			Figure S13d
117	68	50	42	50			273.45	339.62	294.51		447.99	416.05	422.73		552.3	418.44	505.91		125.84	103.61	152.03
118	55	53	35	43
119	50	50	35	60
120	47	58	38	50			Figure S16
121	99	67	55	47			7.63	13.2	21.1
122	84	94	54	49			8.22	15.1	23.6
123	104	79	55	47			7.94	13.4	20.6
124	91	94	55	63
125	78	54	44	65
126	35	49	32	34
127	21	30	17	36
128	10	26	13	32
129	3	21	14	22
130	5	19	13	19
131	30	17	16	27
132	30	4	5	13
133	6	2	4	13
134	0	1	2	16
135	0	4	2	11
136	1	4	1	10
137	1	7	3	15
138	0	5	1	12
139	1	1	4	13
140	1	1	3	14
141	0	0	1	6
142	0	1	2	6
143	0	1	4	7
144	0	0	3	10
145	0	0	3	10
146	0	1	2	9
147	0	0	2	7
148	0	0	3	9
149	1	0	8	11
150	1	0	9	13
151	1	0	9	19
152	2	0	9	18
153	1	1	14	21
154	0	3	23	15
155	2	23	36	17
156	7	44	19	27
157	5	18	14	36
158	1	5	14	25
159	1	5	27	16
160	1	10	14	21
161	3	4	11	14
162	0	9	11	18
